# Supplementary material for: A resource on latitudinal and altitudinal clines of ecologically relevant phenotypes of the Indian Drosophila
Source: Sci Data. 2017 May 16;4:170066. doi: 10.1038/sdata.2017.66 (PMC5433391; doi:10.1038/sdata.2017.66)
Supplement: Supplementary file 1 [file sdata201766-isa1.zip]

Archive with 3 entries (3 files):
- i_Investigation.txt
- s_study_Rajpurohit.txt
- a_assay_Rajpurohit.txt
