# Supplementary material for: A resource on latitudinal and altitudinal clines of ecologically relevant phenotypes of the Indian Drosophila
Source: Sci Data. 2017 May 16;4:170066. doi: 10.1038/sdata.2017.66 (PMC5433391; doi:10.1038/sdata.2017.66)
Supplement: Supplementary file 1 [file sdata201766-isa1.zip › i_Investigation.txt]

# Investigation File generated for Scientific Data with Investigation File Authoring Tool version 0.1.0 on 24/04/2017 - This metadata file is CC0
ONTOLOGY SOURCE REFERENCE
Term Source Name	IAO	NCBITAXON	GAZ	ERO	OBI	ENVO
Term Source File	http://data.bioontology.org/ontologies/IAO	http://data.bioontology.org/ontologies/NCBITAXON	http://data.bioontology.org/ontologies/GAZ	http://data.bioontology.org/ontologies/ERO	http://data.bioontology.org/ontologies/OBI	http://data.bioontology.org/ontologies/ENVO
Term Source Version	2015-02-23	2016AB	$Revision: 1.512 $	2013-08-02	2014-08-18	releases/2014-09-16
Term Source Description	Information Artifact Ontology	National Center for Biotechnology Information (NCBI) Organismal Classification	Gazetteer	Eagle-I Research Resource Ontology	Ontology for Biomedical Investigations	Environment Ontology
INVESTIGATION
Investigation Identifier
Investigation Title
Investigation Description
Investigation Submission Date
Investigation Public Release Date
INVESTIGATION PUBLICATIONS
Investigation PubMed ID
Investigation Publication DOI
Investigation Publication Author List
Investigation Publication Title
Investigation Publication Status
Investigation Publication Status Term Accession Number
Investigation Publication Status Term Source REF
INVESTIGATION CONTACTS
Investigation Person Last Name
Investigation Person Mid Initials
Investigation Person First Name
Investigation Person Address
Investigation Person Phone
Investigation Person Fax
Investigation Person Email
Investigation Person Affiliation
Investigation Person Roles
Investigation Person Roles Term Accession Number
Investigation Person Roles Term Source REF
STUDY
Study Identifier	10.1038/sdata.2017.66
Study Title	A resource on latitudinal and altitudinal clines of ecologically relevant phenotypes of the Indian Drosophila
Study Submission Date	22/06/2016
Study Public Release Date	16/05/2017
Study Description	http://www.nature.com/articles/sdata201766#abstract
Study File Name	s_study_Rajpurohit.txt
Comment[Subject Keywords]	/;/;//
Comment[Manuscript Licence]	CC BY-4.0
Comment[Experimental Metadata Licence]	CC0
Comment[Supplementary Information File Name]	
Comment[Supplementary Information File Type]	x-zip-compressed
Comment[Supplementary Information File URL]	http://www.nature.com/articles/sdata201766#supplementary-information
Comment[Data Repository]	Dryad Digital Repository
Comment[Data Record Accession]	doi:10.5061/dryad.8q7s6
Comment[Data Record URI]	http://dx.doi.org/10.5061/dryad.8q7s6
STUDY DESIGN DESCRIPTORS
Study Design Type	data integration objective	database creation objective	species comparison design
Study Design Type Term Accession Number	ERO:0100092	http://www.ebi.ac.uk/efo/swo/SWO_0000509	OBI:0001310
Study Design Type Term Source REF	ERO	ERO	OBI
STUDY PUBLICATIONS
Study PubMed ID
Study Publication DOI
Study Publication Author List
Study Publication Title
Study Publication Status
Study Publication Status Term Accession Number
Study Publication Status Term Source REF
STUDY FACTORS
Study Factor Name	location	cline
Study Factor Type	geographic location	cline
Study Factor Type Term Accession Number	GAZ:00000448	ENVO:01000258
Study Factor Type Term Source REF	OBI	ENVO
STUDY ASSAYS
Study Assay Measurement Type	phenotype
Study Assay Measurement Type Term Accession Number	OGMS:0000023
Study Assay Measurement Type Term Source REF	OBI
Study Assay Technology Type	data item extraction from journal article
Study Assay Technology Type Term Accession Number	IAO:0000443
Study Assay Technology Type Term Source REF	OBI
Study Assay Technology Platform	""
Study Assay File Name	a_assay_Rajpurohit.txt
STUDY PROTOCOLS
Study Protocol Name	Latitudinal and altitudinal traits in Indian drosophilids: dataset selection	Traits values: standardization
Study Protocol Type	selection	data item extraction from journal article
Study Protocol Type Term Accession Number	OBI:0001928	IAO:0000443
Study Protocol Type Term Source REF	OBI	OBI
Study Protocol Description		
Study Protocol URI	""	""
Study Protocol Version		
Study Protocol Parameters Name	""	""
Study Protocol Parameters Name Term Accession Number	""	""
Study Protocol Parameters Name Term Source REF	""	""
Study Protocol Components Name	""	""
Study Protocol Components Type	""	""
Study Protocol Components Type Term Accession Number	""	""
Study Protocol Components Type Term Source REF	""	""
STUDY CONTACTS
Study Person Last Name	Rajpurohit	Zhao	Schmidt
Study Person First Name	Subhash	Xiaqing	Paul S.
Study Person Mid Initials			
Study Person Email	rsubhash@sas.upenn.edu	""	""
Study Person Phone			
Study Person Fax			
Study Person Address			
Study Person Affiliation	Department of Biology, University of Pennsylvania, 433 S University Ave, Philadelphia, Pennsylvania 19104, USA	Department of Pathology, University of Washington, 1959 NE Pacific Street, Seattle, Washington 98195, USA	Department of Biology, University of Pennsylvania, 433 S University Ave, Philadelphia, Pennsylvania 19104, USA
Study Person Roles			
Study Person Roles Term Accession Number			
Study Person Roles Term Source REF			
Comment[Study Person ORCID]			
Comment[Funder]			
Comment[FundRef ID]			
Comment[Funder Term Source REF]			
Comment[Grant Identifier]			
