# Supplementary material for: A resource on latitudinal and altitudinal clines of ecologically relevant phenotypes of the Indian Drosophila
Source: Sci Data. 2017 May 16;4:170066. doi: 10.1038/sdata.2017.66 (PMC5433391; doi:10.1038/sdata.2017.66)
Supplement: Supplementary file 1 [file sdata201766-isa1.zip › s_study_Rajpurohit.txt]

Source Name	Material Type	Term Source REF	Term Accession Number	Characteristics[organism]	Term Source REF	Term Accession Number	Characteristics[geographical location]	Term Source REF	Term Accession Number	Protocol REF	Sample Name	Factor Value[location]	Factor Value[cline]
Parkash R, Aggarwal DD, Kalra B, Ranga P. 2011. Divergence of water balance mechanisms in two melanic Drosophila species from the western Himalayas. Comparative Biochemistry and Physiology, Part A 158:531-541.	publication	IAO	IAO:0000311	Drosophila melanogaster	NCBITAXON	NCBITaxon:7227	India	GAZ	GAZ:00002839	Latitudinal and altitudinal traits in Indian drosophilids: dataset selection	Parwanoo_Drosophila melanogaster_Altitude	Parwanoo	Altitude
Parkash R, Aggarwal DD, Kalra B, Ranga P. 2011. Divergence of water balance mechanisms in two melanic Drosophila species from the western Himalayas. Comparative Biochemistry and Physiology, Part A 158:531-541.	publication	IAO	IAO:0000311	Drosophila melanogaster	NCBITAXON	NCBITaxon:7227	India	GAZ	GAZ:00002839	Latitudinal and altitudinal traits in Indian drosophilids: dataset selection	Nahan_Drosophila melanogaster_Altitude	Nahan	Altitude
Parkash R, Aggarwal DD, Kalra B, Ranga P. 2011. Divergence of water balance mechanisms in two melanic Drosophila species from the western Himalayas. Comparative Biochemistry and Physiology, Part A 158:531-541.	publication	IAO	IAO:0000311	Drosophila melanogaster	NCBITAXON	NCBITaxon:7227	India	GAZ	GAZ:00002839	Latitudinal and altitudinal traits in Indian drosophilids: dataset selection	Dharampur_Drosophila melanogaster_Altitude	Dharampur	Altitude
Parkash R, Aggarwal DD, Kalra B, Ranga P. 2011. Divergence of water balance mechanisms in two melanic Drosophila species from the western Himalayas. Comparative Biochemistry and Physiology, Part A 158:531-541.	publication	IAO	IAO:0000311	Drosophila melanogaster	NCBITAXON	NCBITaxon:7227	India	GAZ	GAZ:00002839	Latitudinal and altitudinal traits in Indian drosophilids: dataset selection	Barog_Drosophila melanogaster_Altitude	Barog	Altitude
Parkash R, Aggarwal DD, Kalra B, Ranga P. 2011. Divergence of water balance mechanisms in two melanic Drosophila species from the western Himalayas. Comparative Biochemistry and Physiology, Part A 158:531-541.	publication	IAO	IAO:0000311	Drosophila melanogaster	NCBITAXON	NCBITaxon:7227	India	GAZ	GAZ:00002839	Latitudinal and altitudinal traits in Indian drosophilids: dataset selection	Naldehra_Drosophila melanogaster_Altitude	Naldehra	Altitude
Parkash R, Aggarwal DD, Kalra B, Ranga P. 2011. Divergence of water balance mechanisms in two melanic Drosophila species from the western Himalayas. Comparative Biochemistry and Physiology, Part A 158:531-541.	publication	IAO	IAO:0000311	Drosophila melanogaster	NCBITAXON	NCBITaxon:7227	India	GAZ	GAZ:00002839	Latitudinal and altitudinal traits in Indian drosophilids: dataset selection	Mashobra_Drosophila melanogaster_Altitude	Mashobra	Altitude
Parkash R, Ramniwas S, Rajpurohit S, Sharma V. 2008. Variations in body melanization impact desiccation resistance in Drosophila immigrans from Western Himalayas. Journal of Zoology 276:219-227.	publication	IAO	IAO:0000311	Drosophila immigrans	NCBITAXON	http://purl.bioontology.org/ontology/NCBITAXON/7250	India	GAZ	GAZ:00002839	Latitudinal and altitudinal traits in Indian drosophilids: dataset selection	Parwanoo_Drosophila immigrans_Altitude	Parwanoo	Altitude
Parkash R, Ramniwas S, Rajpurohit S, Sharma V. 2008. Variations in body melanization impact desiccation resistance in Drosophila immigrans from Western Himalayas. Journal of Zoology 276:219-227.	publication	IAO	IAO:0000311	Drosophila immigrans	NCBITAXON	http://purl.bioontology.org/ontology/NCBITAXON/7250	India	GAZ	GAZ:00002839	Latitudinal and altitudinal traits in Indian drosophilids: dataset selection	Mandi_Drosophila immigrans_Altitude	Mandi	Altitude
Parkash R, Ramniwas S, Rajpurohit S, Sharma V. 2008. Variations in body melanization impact desiccation resistance in Drosophila immigrans from Western Himalayas. Journal of Zoology 276:219-227.	publication	IAO	IAO:0000311	Drosophila immigrans	NCBITAXON	http://purl.bioontology.org/ontology/NCBITAXON/7250	India	GAZ	GAZ:00002839	Latitudinal and altitudinal traits in Indian drosophilids: dataset selection	Chamba_Drosophila immigrans_Altitude	Chamba	Altitude
Parkash R, Ramniwas S, Rajpurohit S, Sharma V. 2008. Variations in body melanization impact desiccation resistance in Drosophila immigrans from Western Himalayas. Journal of Zoology 276:219-227.	publication	IAO	IAO:0000311	Drosophila immigrans	NCBITAXON	http://purl.bioontology.org/ontology/NCBITAXON/7250	India	GAZ	GAZ:00002839	Latitudinal and altitudinal traits in Indian drosophilids: dataset selection	Dharamshala_Drosophila immigrans_Altitude	Dharamshala	Altitude
Parkash R, Ramniwas S, Rajpurohit S, Sharma V. 2008. Variations in body melanization impact desiccation resistance in Drosophila immigrans from Western Himalayas. Journal of Zoology 276:219-227.	publication	IAO	IAO:0000311	Drosophila immigrans	NCBITAXON	http://purl.bioontology.org/ontology/NCBITAXON/7250	India	GAZ	GAZ:00002839	Latitudinal and altitudinal traits in Indian drosophilids: dataset selection	Solan_Drosophila immigrans_Altitude	Solan	Altitude
Parkash R, Ramniwas S, Rajpurohit S, Sharma V. 2008. Variations in body melanization impact desiccation resistance in Drosophila immigrans from Western Himalayas. Journal of Zoology 276:219-227.	publication	IAO	IAO:0000311	Drosophila immigrans	NCBITAXON	http://purl.bioontology.org/ontology/NCBITAXON/7250	India	GAZ	GAZ:00002839	Latitudinal and altitudinal traits in Indian drosophilids: dataset selection	Macleodganj_Drosophila immigrans_Altitude	Macleodganj	Altitude
Parkash R, Ramniwas S, Rajpurohit S, Sharma V. 2008. Variations in body melanization impact desiccation resistance in Drosophila immigrans from Western Himalayas. Journal of Zoology 276:219-227.	publication	IAO	IAO:0000311	Drosophila immigrans	NCBITAXON	http://purl.bioontology.org/ontology/NCBITAXON/7250	India	GAZ	GAZ:00002839	Latitudinal and altitudinal traits in Indian drosophilids: dataset selection	Dalhousie_Drosophila immigrans_Altitude	Dalhousie	Altitude
Parkash R, Ramniwas S, Rajpurohit S, Sharma V. 2008. Variations in body melanization impact desiccation resistance in Drosophila immigrans from Western Himalayas. Journal of Zoology 276:219-227.	publication	IAO	IAO:0000311	Drosophila immigrans	NCBITAXON	http://purl.bioontology.org/ontology/NCBITAXON/7250	India	GAZ	GAZ:00002839	Latitudinal and altitudinal traits in Indian drosophilids: dataset selection	Chail_Drosophila immigrans_Altitude	Chail	Altitude
Rajpurohit S, Parkash R, Singh S, Ramniwas S. 2008. Climate change, boundary increase and elongation of a pre-existing cline: A case study in Drosophila ananassae. Entomological Research 38:268-275.	publication	IAO	IAO:0000311	Drosophila ananassae	NCBITAXON	NCBITaxon:7217	India	GAZ	GAZ:00002839	Latitudinal and altitudinal traits in Indian drosophilids: dataset selection	Chandigarh_Drosophila ananassae_Altitude	Chandigarh	Altitude
Rajpurohit S, Parkash R, Singh S, Ramniwas S. 2008. Climate change, boundary increase and elongation of a pre-existing cline: A case study in Drosophila ananassae. Entomological Research 38:268-275.	publication	IAO	IAO:0000311	Drosophila ananassae	NCBITAXON	NCBITaxon:7217	India	GAZ	GAZ:00002839	Latitudinal and altitudinal traits in Indian drosophilids: dataset selection	Kalka_Drosophila ananassae_Altitude	Kalka	Altitude
Rajpurohit S, Parkash R, Singh S, Ramniwas S. 2008. Climate change, boundary increase and elongation of a pre-existing cline: A case study in Drosophila ananassae. Entomological Research 38:268-275.	publication	IAO	IAO:0000311	Drosophila ananassae	NCBITAXON	NCBITaxon:7217	India	GAZ	GAZ:00002839	Latitudinal and altitudinal traits in Indian drosophilids: dataset selection	Solan_Drosophila ananassae_Altitude	Solan	Altitude
Parkash R, Aggarwal DD, Kalra B, Ranga P. 2011. Divergence of water balance mechanisms in two melanic Drosophila species from the western Himalayas. Comparative Biochemistry and Physiology, Part A 158:531-541.	publication	IAO	IAO:0000311	Drosophila buskii	NCBITAXON		India	GAZ	GAZ:00002839	Latitudinal and altitudinal traits in Indian drosophilids: dataset selection	Parwanoo_Drosophila buskii_Altitude	Parwanoo	Altitude
Parkash R, Aggarwal DD, Kalra B, Ranga P. 2011. Divergence of water balance mechanisms in two melanic Drosophila species from the western Himalayas. Comparative Biochemistry and Physiology, Part A 158:531-541.	publication	IAO	IAO:0000311	Drosophila buskii	NCBITAXON		India	GAZ	GAZ:00002839	Latitudinal and altitudinal traits in Indian drosophilids: dataset selection	Nahan_Drosophila buskii_Altitude	Nahan	Altitude
Parkash R, Aggarwal DD, Kalra B, Ranga P. 2011. Divergence of water balance mechanisms in two melanic Drosophila species from the western Himalayas. Comparative Biochemistry and Physiology, Part A 158:531-541.	publication	IAO	IAO:0000311	Drosophila buskii	NCBITAXON		India	GAZ	GAZ:00002839	Latitudinal and altitudinal traits in Indian drosophilids: dataset selection	Dharampur_Drosophila buskii_Altitude	Dharampur	Altitude
Parkash R, Aggarwal DD, Kalra B, Ranga P. 2011. Divergence of water balance mechanisms in two melanic Drosophila species from the western Himalayas. Comparative Biochemistry and Physiology, Part A 158:531-541.	publication	IAO	IAO:0000311	Drosophila buskii	NCBITAXON		India	GAZ	GAZ:00002839	Latitudinal and altitudinal traits in Indian drosophilids: dataset selection	Barog_Drosophila buskii_Altitude	Barog	Altitude
Parkash R, Aggarwal DD, Kalra B, Ranga P. 2011. Divergence of water balance mechanisms in two melanic Drosophila species from the western Himalayas. Comparative Biochemistry and Physiology, Part A 158:531-541.	publication	IAO	IAO:0000311	Drosophila buskii	NCBITAXON		India	GAZ	GAZ:00002839	Latitudinal and altitudinal traits in Indian drosophilids: dataset selection	Naldehra_Drosophila buskii_Altitude	Naldehra	Altitude
Parkash R, Aggarwal DD, Kalra B, Ranga P. 2011. Divergence of water balance mechanisms in two melanic Drosophila species from the western Himalayas. Comparative Biochemistry and Physiology, Part A 158:531-541.	publication	IAO	IAO:0000311	Drosophila buskii	NCBITAXON		India	GAZ	GAZ:00002839	Latitudinal and altitudinal traits in Indian drosophilids: dataset selection	Mashobra_Drosophila buskii_Altitude	Mashobra	Altitude
Parkash R, Sharma V, Kalra B. 2010. Sexual dimorphism for water balance mechanisms in montane populations of Drosophila kikkawai. Biology Letters 6:570-574.	publication	IAO	IAO:0000311	Drosophila kikkawai	NCBITAXON	NCBITaxon:30033	India	GAZ	GAZ:00002839	Latitudinal and altitudinal traits in Indian drosophilids: dataset selection	Pinjore_Drosophila kikkawai_Altitude	Pinjore	Altitude
Parkash R, Sharma V, Kalra B. 2010. Sexual dimorphism for water balance mechanisms in montane populations of Drosophila kikkawai. Biology Letters 6:570-574.	publication	IAO	IAO:0000311	Drosophila kikkawai	NCBITAXON	NCBITaxon:30033	India	GAZ	GAZ:00002839	Latitudinal and altitudinal traits in Indian drosophilids: dataset selection	Kalka_Drosophila kikkawai_Altitude	Kalka	Altitude
Parkash R, Sharma V, Kalra B. 2010. Sexual dimorphism for water balance mechanisms in montane populations of Drosophila kikkawai. Biology Letters 6:570-574.	publication	IAO	IAO:0000311	Drosophila kikkawai	NCBITAXON	NCBITaxon:30033	India	GAZ	GAZ:00002839	Latitudinal and altitudinal traits in Indian drosophilids: dataset selection	Bhunter_Drosophila kikkawai_Altitude	Bhunter	Altitude
Parkash R, Sharma V, Kalra B. 2010. Sexual dimorphism for water balance mechanisms in montane populations of Drosophila kikkawai. Biology Letters 6:570-574.	publication	IAO	IAO:0000311	Drosophila kikkawai	NCBITAXON	NCBITaxon:30033	India	GAZ	GAZ:00002839	Latitudinal and altitudinal traits in Indian drosophilids: dataset selection	Solan_Drosophila kikkawai_Altitude	Solan	Altitude
Parkash R, Sharma V, Kalra B. 2010. Sexual dimorphism for water balance mechanisms in montane populations of Drosophila kikkawai. Biology Letters 6:570-574.	publication	IAO	IAO:0000311	Drosophila kikkawai	NCBITAXON	NCBITaxon:30033	India	GAZ	GAZ:00002839	Latitudinal and altitudinal traits in Indian drosophilids: dataset selection	Kasauli_Drosophila kikkawai_Altitude	Kasauli	Altitude
Parkash R, Sharma V, Kalra B. 2010. Sexual dimorphism for water balance mechanisms in montane populations of Drosophila kikkawai. Biology Letters 6:570-574.	publication	IAO	IAO:0000311	Drosophila kikkawai	NCBITAXON	NCBITaxon:30033	India	GAZ	GAZ:00002839	Latitudinal and altitudinal traits in Indian drosophilids: dataset selection	Chail_Drosophila kikkawai_Altitude	Chail	Altitude
Parkash R, Tyagi PK, Sharma I, Rajpurohit S. 2005. Adaptations to environmental stress in altitudinal populations of two Drosophila species. Physiological Entomology 30:353-361.	publication	IAO	IAO:0000311	Drosophila nepalensis	NCBITAXON	NCBITaxon:658227	India	GAZ	GAZ:00002839	Latitudinal and altitudinal traits in Indian drosophilids: dataset selection	Rohtak_Drosophila nepalensis_Altitude	Rohtak	Altitude
Parkash R, Tyagi PK, Sharma I, Rajpurohit S. 2005. Adaptations to environmental stress in altitudinal populations of two Drosophila species. Physiological Entomology 30:353-361.	publication	IAO	IAO:0000311	Drosophila nepalensis	NCBITAXON	NCBITaxon:658227	India	GAZ	GAZ:00002839	Latitudinal and altitudinal traits in Indian drosophilids: dataset selection	Kalka_Drosophila nepalensis_Altitude	Kalka	Altitude
Parkash R, Tyagi PK, Sharma I, Rajpurohit S. 2005. Adaptations to environmental stress in altitudinal populations of two Drosophila species. Physiological Entomology 30:353-361.	publication	IAO	IAO:0000311	Drosophila nepalensis	NCBITAXON	NCBITaxon:658227	India	GAZ	GAZ:00002839	Latitudinal and altitudinal traits in Indian drosophilids: dataset selection	Solan_Drosophila nepalensis_Altitude	Solan	Altitude
Parkash R, Tyagi PK, Sharma I, Rajpurohit S. 2005. Adaptations to environmental stress in altitudinal populations of two Drosophila species. Physiological Entomology 30:353-361.	publication	IAO	IAO:0000311	Drosophila nepalensis	NCBITAXON	NCBITaxon:658227	India	GAZ	GAZ:00002839	Latitudinal and altitudinal traits in Indian drosophilids: dataset selection	Shimla_Drosophila nepalensis_Altitude	Shimla	Altitude
Parkash R, Tyagi PK, Sharma I, Rajpurohit S. 2005. Adaptations to environmental stress in altitudinal populations of two Drosophila species. Physiological Entomology 30:353-361.	publication	IAO	IAO:0000311	Drosophila takahashii	NCBITAXON	http://purl.bioontology.org/ontology/NCBITAXON/29030	India	GAZ	GAZ:00002839	Latitudinal and altitudinal traits in Indian drosophilids: dataset selection	Rohtak_Drosophila takahashii_Altitude	Rohtak	Altitude
Parkash R, Tyagi PK, Sharma I, Rajpurohit S. 2005. Adaptations to environmental stress in altitudinal populations of two Drosophila species. Physiological Entomology 30:353-361.	publication	IAO	IAO:0000311	Drosophila takahashii	NCBITAXON	http://purl.bioontology.org/ontology/NCBITAXON/29030	India	GAZ	GAZ:00002839	Latitudinal and altitudinal traits in Indian drosophilids: dataset selection	Kalka_Drosophila takahashii_Altitude	Kalka	Altitude
Parkash R, Tyagi PK, Sharma I, Rajpurohit S. 2005. Adaptations to environmental stress in altitudinal populations of two Drosophila species. Physiological Entomology 30:353-361.	publication	IAO	IAO:0000311	Drosophila takahashii	NCBITAXON	http://purl.bioontology.org/ontology/NCBITAXON/29030	India	GAZ	GAZ:00002839	Latitudinal and altitudinal traits in Indian drosophilids: dataset selection	Solan_Drosophila takahashii_Altitude	Solan	Altitude
Parkash R, Tyagi PK, Sharma I, Rajpurohit S. 2005. Adaptations to environmental stress in altitudinal populations of two Drosophila species. Physiological Entomology 30:353-361.	publication	IAO	IAO:0000311	Drosophila takahashii	NCBITAXON	http://purl.bioontology.org/ontology/NCBITAXON/29030	India	GAZ	GAZ:00002839	Latitudinal and altitudinal traits in Indian drosophilids: dataset selection	Shimla_Drosophila takahashii_Altitude	Shimla	Altitude
Singh S, Ramniwas S, Parkash R. 2009. Fitness consequences of body melanization in Drosophila immigrans from montane habitats. Entomological Research 39:182-191.	publication	IAO	IAO:0000311	Drosophila immigrans	NCBITAXON	http://purl.bioontology.org/ontology/NCBITAXON/7250	India	GAZ	GAZ:00002839	Latitudinal and altitudinal traits in Indian drosophilids: dataset selection	Kalka_Drosophila immigrans_Altitude	Kalka	Altitude
Singh S, Ramniwas S, Parkash R. 2009. Fitness consequences of body melanization in Drosophila immigrans from montane habitats. Entomological Research 39:182-191.	publication	IAO	IAO:0000311	Drosophila immigrans	NCBITAXON	http://purl.bioontology.org/ontology/NCBITAXON/7250	India	GAZ	GAZ:00002839	Latitudinal and altitudinal traits in Indian drosophilids: dataset selection	Mandi_Drosophila immigrans_Altitude	Mandi	Altitude
Singh S, Ramniwas S, Parkash R. 2009. Fitness consequences of body melanization in Drosophila immigrans from montane habitats. Entomological Research 39:182-191.	publication	IAO	IAO:0000311	Drosophila immigrans	NCBITAXON	http://purl.bioontology.org/ontology/NCBITAXON/7250	India	GAZ	GAZ:00002839	Latitudinal and altitudinal traits in Indian drosophilids: dataset selection	Bhuntar_Drosophila immigrans_Altitude	Bhuntar	Altitude
Singh S, Ramniwas S, Parkash R. 2009. Fitness consequences of body melanization in Drosophila immigrans from montane habitats. Entomological Research 39:182-191.	publication	IAO	IAO:0000311	Drosophila immigrans	NCBITAXON	http://purl.bioontology.org/ontology/NCBITAXON/7250	India	GAZ	GAZ:00002839	Latitudinal and altitudinal traits in Indian drosophilids: dataset selection	Dharampur_Drosophila immigrans_Altitude	Dharampur	Altitude
Singh S, Ramniwas S, Parkash R. 2009. Fitness consequences of body melanization in Drosophila immigrans from montane habitats. Entomological Research 39:182-191.	publication	IAO	IAO:0000311	Drosophila immigrans	NCBITAXON	http://purl.bioontology.org/ontology/NCBITAXON/7250	India	GAZ	GAZ:00002839	Latitudinal and altitudinal traits in Indian drosophilids: dataset selection	Solan_Drosophila immigrans_Altitude	Solan	Altitude
Singh S, Ramniwas S, Parkash R. 2009. Fitness consequences of body melanization in Drosophila immigrans from montane habitats. Entomological Research 39:182-191.	publication	IAO	IAO:0000311	Drosophila immigrans	NCBITAXON	http://purl.bioontology.org/ontology/NCBITAXON/7250	India	GAZ	GAZ:00002839	Latitudinal and altitudinal traits in Indian drosophilids: dataset selection	Barog_Drosophila immigrans_Altitude	Barog	Altitude
Singh S, Ramniwas S, Parkash R. 2009. Fitness consequences of body melanization in Drosophila immigrans from montane habitats. Entomological Research 39:182-191.	publication	IAO	IAO:0000311	Drosophila immigrans	NCBITAXON	http://purl.bioontology.org/ontology/NCBITAXON/7250	India	GAZ	GAZ:00002839	Latitudinal and altitudinal traits in Indian drosophilids: dataset selection	Kasauli_Drosophila immigrans_Altitude	Kasauli	Altitude
Singh S, Ramniwas S, Parkash R. 2009. Fitness consequences of body melanization in Drosophila immigrans from montane habitats. Entomological Research 39:182-191.	publication	IAO	IAO:0000311	Drosophila immigrans	NCBITAXON	http://purl.bioontology.org/ontology/NCBITAXON/7250	India	GAZ	GAZ:00002839	Latitudinal and altitudinal traits in Indian drosophilids: dataset selection	Shimla_Drosophila immigrans_Altitude	Shimla	Altitude
Parkash R, Sharma V, Kalra B. 2009. Correlated changes in thermotolerance traits and body color phenotypes in montane populations of Drosophila melanogaster. analysis of within- and between-population variations. Journal of Zoology 280:49-59.	publication	IAO	IAO:0000311	Drosophila melanogaster	NCBITAXON	NCBITaxon:7227	India	GAZ	GAZ:00002839	Latitudinal and altitudinal traits in Indian drosophilids: dataset selection	Mandi_Drosophila melanogaster_Altitude	Mandi	Altitude
Parkash R, Sharma V, Kalra B. 2009. Correlated changes in thermotolerance traits and body color phenotypes in montane populations of Drosophila melanogaster. analysis of within- and between-population variations. Journal of Zoology 280:49-59.	publication	IAO	IAO:0000311	Drosophila melanogaster	NCBITAXON	NCBITaxon:7227	India	GAZ	GAZ:00002839	Latitudinal and altitudinal traits in Indian drosophilids: dataset selection	Bhuntar_Drosophila melanogaster_Altitude	Bhuntar	Altitude
Parkash R, Sharma V, Kalra B. 2009. Correlated changes in thermotolerance traits and body color phenotypes in montane populations of Drosophila melanogaster. analysis of within- and between-population variations. Journal of Zoology 280:49-59.	publication	IAO	IAO:0000311	Drosophila melanogaster	NCBITAXON	NCBITaxon:7227	India	GAZ	GAZ:00002839	Latitudinal and altitudinal traits in Indian drosophilids: dataset selection	Dharamshala_Drosophila melanogaster_Altitude	Dharamshala	Altitude
Parkash R, Sharma V, Kalra B. 2009. Correlated changes in thermotolerance traits and body color phenotypes in montane populations of Drosophila melanogaster. analysis of within- and between-population variations. Journal of Zoology 280:49-59.	publication	IAO	IAO:0000311	Drosophila melanogaster	NCBITAXON	NCBITaxon:7227	India	GAZ	GAZ:00002839	Latitudinal and altitudinal traits in Indian drosophilids: dataset selection	Solan_Drosophila melanogaster_Altitude	Solan	Altitude
Parkash R, Sharma V, Kalra B. 2009. Correlated changes in thermotolerance traits and body color phenotypes in montane populations of Drosophila melanogaster. analysis of within- and between-population variations. Journal of Zoology 280:49-59.	publication	IAO	IAO:0000311	Drosophila melanogaster	NCBITAXON	NCBITaxon:7227	India	GAZ	GAZ:00002839	Latitudinal and altitudinal traits in Indian drosophilids: dataset selection	Kasauli_Drosophila melanogaster_Altitude	Kasauli	Altitude
Parkash R, Sharma V, Kalra B. 2009. Correlated changes in thermotolerance traits and body color phenotypes in montane populations of Drosophila melanogaster. analysis of within- and between-population variations. Journal of Zoology 280:49-59.	publication	IAO	IAO:0000311	Drosophila melanogaster	NCBITAXON	NCBITaxon:7227	India	GAZ	GAZ:00002839	Latitudinal and altitudinal traits in Indian drosophilids: dataset selection	Shimla_Drosophila melanogaster_Altitude	Shimla	Altitude
Parkash R, Munjal AK. 1999. Phenotypic variability of thoracic pigmentation in Indian populations of Drosophila melanogaster. J. Zoo. Syst. Evol. Research 37:133-140.	publication	IAO	IAO:0000311	Drosophila melanogaster	NCBITAXON	NCBITaxon:7227	India	GAZ	GAZ:00002839	Latitudinal and altitudinal traits in Indian drosophilids: dataset selection	Kalka_Drosophila melanogaster_Altitude	Kalka	Altitude
Parkash R, Munjal AK. 1999. Phenotypic variability of thoracic pigmentation in Indian populations of Drosophila melanogaster. J. Zoo. Syst. Evol. Research 37:133-140.	publication	IAO	IAO:0000311	Drosophila melanogaster	NCBITAXON	NCBITaxon:7227	India	GAZ	GAZ:00002839	Latitudinal and altitudinal traits in Indian drosophilids: dataset selection	Solan_Drosophila melanogaster_Altitude	Solan	Altitude
Parkash R, Munjal AK. 1999. Phenotypic variability of thoracic pigmentation in Indian populations of Drosophila melanogaster. J. Zoo. Syst. Evol. Research 37:133-140.	publication	IAO	IAO:0000311	Drosophila melanogaster	NCBITAXON	NCBITaxon:7227	India	GAZ	GAZ:00002839	Latitudinal and altitudinal traits in Indian drosophilids: dataset selection	Kullu_Drosophila melanogaster_Altitude	Kullu	Altitude
Parkash R, Munjal AK. 1999. Phenotypic variability of thoracic pigmentation in Indian populations of Drosophila melanogaster. J. Zoo. Syst. Evol. Research 37:133-140.	publication	IAO	IAO:0000311	Drosophila melanogaster	NCBITAXON	NCBITaxon:7227	India	GAZ	GAZ:00002839	Latitudinal and altitudinal traits in Indian drosophilids: dataset selection	Shimla_Drosophila melanogaster_Altitude	Shimla	Altitude
Parkash R, Munjal AK. 1999. Phenotypic variability of thoracic pigmentation in Indian populations of Drosophila melanogaster. J. Zoo. Syst. Evol. Research 37:133-140.	publication	IAO	IAO:0000311	Drosophila melanogaster	NCBITAXON	NCBITaxon:7227	India	GAZ	GAZ:00002839	Latitudinal and altitudinal traits in Indian drosophilids: dataset selection	Manali_Drosophila melanogaster_Altitude	Manali	Altitude
Parkash R, Munjal AK, Karan D. 1998. Thermal adaptive significance of ADH and EST-6 allozymes in Indian geographical populations of Drosophila melanogaster. J. Zool. Syst. Evol. Research 36: 147-152.	publication	IAO	IAO:0000311	Drosophila melanogaster	NCBITAXON	NCBITaxon:7227	India	GAZ	GAZ:00002839	Latitudinal and altitudinal traits in Indian drosophilids: dataset selection	Kalka_Drosophila melanogaster_Altitude	Kalka	Altitude
Parkash R, Munjal AK, Karan D. 1998. Thermal adaptive significance of ADH and EST-6 allozymes in Indian geographical populations of Drosophila melanogaster. J. Zool. Syst. Evol. Research 36: 147-152.	publication	IAO	IAO:0000311	Drosophila melanogaster	NCBITAXON	NCBITaxon:7227	India	GAZ	GAZ:00002839	Latitudinal and altitudinal traits in Indian drosophilids: dataset selection	Solan_Drosophila melanogaster_Altitude	Solan	Altitude
Parkash R, Munjal AK, Karan D. 1998. Thermal adaptive significance of ADH and EST-6 allozymes in Indian geographical populations of Drosophila melanogaster. J. Zool. Syst. Evol. Research 36: 147-152.	publication	IAO	IAO:0000311	Drosophila melanogaster	NCBITAXON	NCBITaxon:7227	India	GAZ	GAZ:00002839	Latitudinal and altitudinal traits in Indian drosophilids: dataset selection	Shimla_Drosophila melanogaster_Altitude	Shimla	Altitude
Parkash R, Munjal AK, Karan D. 1998. Thermal adaptive significance of ADH and EST-6 allozymes in Indian geographical populations of Drosophila melanogaster. J. Zool. Syst. Evol. Research 36: 147-152.	publication	IAO	IAO:0000311	Drosophila melanogaster	NCBITAXON	NCBITaxon:7227	India	GAZ	GAZ:00002839	Latitudinal and altitudinal traits in Indian drosophilids: dataset selection	Manali_Drosophila melanogaster_Altitude	Manali	Altitude
Parkash R, Munjal AK, Karan D. 1998. Thermal adaptive significance of ADH and EST-6 allozymes in Indian geographical populations of Drosophila melanogaster. J. Zool. Syst. Evol. Research 36: 147-152.	publication	IAO	IAO:0000311	Drosophila melanogaster	NCBITAXON	NCBITaxon:7227	India	GAZ	GAZ:00002839	Latitudinal and altitudinal traits in Indian drosophilids: dataset selection	Rohtak_Drosophila melanogaster_Altitude	Rohtak	Altitude
Parkash R, Munjal AK, Karan D. 1998. Thermal adaptive significance of ADH and EST-6 allozymes in Indian geographical populations of Drosophila melanogaster. J. Zool. Syst. Evol. Research 36: 147-152.	publication	IAO	IAO:0000311	Drosophila melanogaster	NCBITAXON	NCBITaxon:7227	India	GAZ	GAZ:00002839	Latitudinal and altitudinal traits in Indian drosophilids: dataset selection	Chandigarh_Drosophila melanogaster_Altitude	Chandigarh	Altitude
Parkash R, Munjal AK, Karan D. 1998. Thermal adaptive significance of ADH and EST-6 allozymes in Indian geographical populations of Drosophila melanogaster. J. Zool. Syst. Evol. Research 36: 147-152.	publication	IAO	IAO:0000311	Drosophila melanogaster	NCBITAXON	NCBITaxon:7227	India	GAZ	GAZ:00002839	Latitudinal and altitudinal traits in Indian drosophilids: dataset selection	Kullu_Drosophila melanogaster_Altitude	Kullu	Altitude
Parkash R, Munjal AK. 1999. Climatic selection of starvation and desiccation resistance in populations of some tropical drosophilids. J. Zool. Syst. Evol. Research 37:195-202.	publication	IAO	IAO:0000311	Drosophila melanogaster	NCBITAXON	NCBITaxon:7227	India	GAZ	GAZ:00002839	Latitudinal and altitudinal traits in Indian drosophilids: dataset selection	Ernakulam_Drosophila melanogaster_Latitude	Ernakulam	Latitude
Parkash R, Munjal AK. 1999. Climatic selection of starvation and desiccation resistance in populations of some tropical drosophilids. J. Zool. Syst. Evol. Research 37:195-202.	publication	IAO	IAO:0000311	Drosophila melanogaster	NCBITAXON	NCBITaxon:7227	India	GAZ	GAZ:00002839	Latitudinal and altitudinal traits in Indian drosophilids: dataset selection	Tirumala_Drosophila melanogaster_Latitude	Tirumala	Latitude
Parkash R, Munjal AK. 1999. Climatic selection of starvation and desiccation resistance in populations of some tropical drosophilids. J. Zool. Syst. Evol. Research 37:195-202.	publication	IAO	IAO:0000311	Drosophila melanogaster	NCBITAXON	NCBITaxon:7227	India	GAZ	GAZ:00002839	Latitudinal and altitudinal traits in Indian drosophilids: dataset selection	Hyderabad_Drosophila melanogaster_Latitude	Hyderabad	Latitude
Parkash R, Munjal AK. 1999. Climatic selection of starvation and desiccation resistance in populations of some tropical drosophilids. J. Zool. Syst. Evol. Research 37:195-202.	publication	IAO	IAO:0000311	Drosophila melanogaster	NCBITAXON	NCBITaxon:7227	India	GAZ	GAZ:00002839	Latitudinal and altitudinal traits in Indian drosophilids: dataset selection	Nagpur_Drosophila melanogaster_Latitude	Nagpur	Latitude
Parkash R, Munjal AK. 1999. Climatic selection of starvation and desiccation resistance in populations of some tropical drosophilids. J. Zool. Syst. Evol. Research 37:195-202.	publication	IAO	IAO:0000311	Drosophila melanogaster	NCBITAXON	NCBITaxon:7227	India	GAZ	GAZ:00002839	Latitudinal and altitudinal traits in Indian drosophilids: dataset selection	Bhopal_Drosophila melanogaster_Latitude	Bhopal	Latitude
Parkash R, Munjal AK. 1999. Climatic selection of starvation and desiccation resistance in populations of some tropical drosophilids. J. Zool. Syst. Evol. Research 37:195-202.	publication	IAO	IAO:0000311	Drosophila melanogaster	NCBITAXON	NCBITaxon:7227	India	GAZ	GAZ:00002839	Latitudinal and altitudinal traits in Indian drosophilids: dataset selection	Rohtak_Drosophila melanogaster_Latitude	Rohtak	Latitude
Parkash R, Munjal AK. 1999. Climatic selection of starvation and desiccation resistance in populations of some tropical drosophilids. J. Zool. Syst. Evol. Research 37:195-202.	publication	IAO	IAO:0000311	Drosophila melanogaster	NCBITAXON	NCBITaxon:7227	India	GAZ	GAZ:00002839	Latitudinal and altitudinal traits in Indian drosophilids: dataset selection	Jammu_Drosophila melanogaster_Latitude	Jammu	Latitude
Parkash R, Munjal AK. 1999. Climatic selection of starvation and desiccation resistance in populations of some tropical drosophilids. J. Zool. Syst. Evol. Research 37:195-202.	publication	IAO	IAO:0000311	Drosophila kikkawai	NCBITAXON	NCBITaxon:30033	India	GAZ	GAZ:00002839	Latitudinal and altitudinal traits in Indian drosophilids: dataset selection	Ernakulam_Drosophila kikkawai_Latitude	Ernakulam	Latitude
Parkash R, Munjal AK. 1999. Climatic selection of starvation and desiccation resistance in populations of some tropical drosophilids. J. Zool. Syst. Evol. Research 37:195-202.	publication	IAO	IAO:0000311	Drosophila kikkawai	NCBITAXON	NCBITaxon:30033	India	GAZ	GAZ:00002839	Latitudinal and altitudinal traits in Indian drosophilids: dataset selection	Tirumala_Drosophila kikkawai_Latitude	Tirumala	Latitude
Parkash R, Munjal AK. 1999. Climatic selection of starvation and desiccation resistance in populations of some tropical drosophilids. J. Zool. Syst. Evol. Research 37:195-202.	publication	IAO	IAO:0000311	Drosophila kikkawai	NCBITAXON	NCBITaxon:30033	India	GAZ	GAZ:00002839	Latitudinal and altitudinal traits in Indian drosophilids: dataset selection	Hyderabad_Drosophila kikkawai_Latitude	Hyderabad	Latitude
Parkash R, Munjal AK. 1999. Climatic selection of starvation and desiccation resistance in populations of some tropical drosophilids. J. Zool. Syst. Evol. Research 37:195-202.	publication	IAO	IAO:0000311	Drosophila kikkawai	NCBITAXON	NCBITaxon:30033	India	GAZ	GAZ:00002839	Latitudinal and altitudinal traits in Indian drosophilids: dataset selection	Nagpur_Drosophila kikkawai_Latitude	Nagpur	Latitude
Parkash R, Munjal AK. 1999. Climatic selection of starvation and desiccation resistance in populations of some tropical drosophilids. J. Zool. Syst. Evol. Research 37:195-202.	publication	IAO	IAO:0000311	Drosophila kikkawai	NCBITAXON	NCBITaxon:30033	India	GAZ	GAZ:00002839	Latitudinal and altitudinal traits in Indian drosophilids: dataset selection	Bhopal_Drosophila kikkawai_Latitude	Bhopal	Latitude
Parkash R, Munjal AK. 1999. Climatic selection of starvation and desiccation resistance in populations of some tropical drosophilids. J. Zool. Syst. Evol. Research 37:195-202.	publication	IAO	IAO:0000311	Drosophila kikkawai	NCBITAXON	NCBITaxon:30033	India	GAZ	GAZ:00002839	Latitudinal and altitudinal traits in Indian drosophilids: dataset selection	Rohtak_Drosophila kikkawai_Latitude	Rohtak	Latitude
Parkash R, Munjal AK. 1999. Climatic selection of starvation and desiccation resistance in populations of some tropical drosophilids. J. Zool. Syst. Evol. Research 37:195-202.	publication	IAO	IAO:0000311	Drosophila kikkawai	NCBITAXON	NCBITaxon:30033	India	GAZ	GAZ:00002839	Latitudinal and altitudinal traits in Indian drosophilids: dataset selection	Jammu_Drosophila kikkawai_Latitude	Jammu	Latitude
Parkash R, Munjal AK. 1999. Climatic selection of starvation and desiccation resistance in populations of some tropical drosophilids. J. Zool. Syst. Evol. Research 37:195-202.	publication	IAO	IAO:0000311	Drosophila ananassae	NCBITAXON	NCBITaxon:7217	India	GAZ	GAZ:00002839	Latitudinal and altitudinal traits in Indian drosophilids: dataset selection	Ernakulam_Drosophila ananassae_Latitude	Ernakulam	Latitude
Parkash R, Munjal AK. 1999. Climatic selection of starvation and desiccation resistance in populations of some tropical drosophilids. J. Zool. Syst. Evol. Research 37:195-202.	publication	IAO	IAO:0000311	Drosophila ananassae	NCBITAXON	NCBITaxon:7217	India	GAZ	GAZ:00002839	Latitudinal and altitudinal traits in Indian drosophilids: dataset selection	Tirumala_Drosophila ananassae_Latitude	Tirumala	Latitude
Parkash R, Munjal AK. 1999. Climatic selection of starvation and desiccation resistance in populations of some tropical drosophilids. J. Zool. Syst. Evol. Research 37:195-202.	publication	IAO	IAO:0000311	Drosophila ananassae	NCBITAXON	NCBITaxon:7217	India	GAZ	GAZ:00002839	Latitudinal and altitudinal traits in Indian drosophilids: dataset selection	Hyderabad_Drosophila ananassae_Latitude	Hyderabad	Latitude
Parkash R, Munjal AK. 1999. Climatic selection of starvation and desiccation resistance in populations of some tropical drosophilids. J. Zool. Syst. Evol. Research 37:195-202.	publication	IAO	IAO:0000311	Drosophila ananassae	NCBITAXON	NCBITaxon:7217	India	GAZ	GAZ:00002839	Latitudinal and altitudinal traits in Indian drosophilids: dataset selection	Nagpur_Drosophila ananassae_Latitude	Nagpur	Latitude
Parkash R, Munjal AK. 1999. Climatic selection of starvation and desiccation resistance in populations of some tropical drosophilids. J. Zool. Syst. Evol. Research 37:195-202.	publication	IAO	IAO:0000311	Drosophila ananassae	NCBITAXON	NCBITaxon:7217	India	GAZ	GAZ:00002839	Latitudinal and altitudinal traits in Indian drosophilids: dataset selection	Bhopal_Drosophila ananassae_Latitude	Bhopal	Latitude
Parkash R, Munjal AK. 1999. Climatic selection of starvation and desiccation resistance in populations of some tropical drosophilids. J. Zool. Syst. Evol. Research 37:195-202.	publication	IAO	IAO:0000311	Drosophila ananassae	NCBITAXON	NCBITaxon:7217	India	GAZ	GAZ:00002839	Latitudinal and altitudinal traits in Indian drosophilids: dataset selection	Rohtak_Drosophila ananassae_Latitude	Rohtak	Latitude
Parkash R, Munjal AK. 1999. Climatic selection of starvation and desiccation resistance in populations of some tropical drosophilids. J. Zool. Syst. Evol. Research 37:195-202.	publication	IAO	IAO:0000311	Drosophila ananassae	NCBITAXON	NCBITaxon:7217	India	GAZ	GAZ:00002839	Latitudinal and altitudinal traits in Indian drosophilids: dataset selection	Jammu_Drosophila ananassae_Latitude	Jammu	Latitude
Parkash R, Munjal AK. 1999. Climatic selection of starvation and desiccation resistance in populations of some tropical drosophilids. J. Zool. Syst. Evol. Research 37:195-202.	publication	IAO	IAO:0000311	Drosophila bipectinata	NCBITAXON	NCBITaxon:42026	India	GAZ	GAZ:00002839	Latitudinal and altitudinal traits in Indian drosophilids: dataset selection	Bengaluru_Drosophila bipectinata_Latitude	Bengaluru	Latitude
Parkash R, Munjal AK. 1999. Climatic selection of starvation and desiccation resistance in populations of some tropical drosophilids. J. Zool. Syst. Evol. Research 37:195-202.	publication	IAO	IAO:0000311	Drosophila bipectinata	NCBITAXON	NCBITaxon:42026	India	GAZ	GAZ:00002839	Latitudinal and altitudinal traits in Indian drosophilids: dataset selection	Hyderabad_Drosophila bipectinata_Latitude	Hyderabad	Latitude
Parkash R, Munjal AK. 1999. Climatic selection of starvation and desiccation resistance in populations of some tropical drosophilids. J. Zool. Syst. Evol. Research 37:195-202.	publication	IAO	IAO:0000311	Drosophila bipectinata	NCBITAXON	NCBITaxon:42026	India	GAZ	GAZ:00002839	Latitudinal and altitudinal traits in Indian drosophilids: dataset selection	Nagpur_Drosophila bipectinata_Latitude	Nagpur	Latitude
Parkash R, Munjal AK. 1999. Climatic selection of starvation and desiccation resistance in populations of some tropical drosophilids. J. Zool. Syst. Evol. Research 37:195-202.	publication	IAO	IAO:0000311	Drosophila bipectinata	NCBITAXON	NCBITaxon:42026	India	GAZ	GAZ:00002839	Latitudinal and altitudinal traits in Indian drosophilids: dataset selection	Rohtak_Drosophila bipectinata_Latitude	Rohtak	Latitude
Parkash R, Munjal AK. 1999. Climatic selection of starvation and desiccation resistance in populations of some tropical drosophilids. J. Zool. Syst. Evol. Research 37:195-202.	publication	IAO	IAO:0000311	Drosophila bipectinata	NCBITAXON	NCBITaxon:42026	India	GAZ	GAZ:00002839	Latitudinal and altitudinal traits in Indian drosophilids: dataset selection	Kullu_Drosophila bipectinata_Latitude	Kullu	Latitude
Parkash R, Munjal AK. 1999. Climatic selection of starvation and desiccation resistance in populations of some tropical drosophilids. J. Zool. Syst. Evol. Research 37:195-202.	publication	IAO	IAO:0000311	Drosophila repleta	NCBITAXON	http://purl.bioontology.org/ontology/NCBITAXON/30043	India	GAZ	GAZ:00002839	Latitudinal and altitudinal traits in Indian drosophilids: dataset selection	Bengaluru_Drosophila repleta_Latitude	Bengaluru	Latitude
Parkash R, Munjal AK. 1999. Climatic selection of starvation and desiccation resistance in populations of some tropical drosophilids. J. Zool. Syst. Evol. Research 37:195-202.	publication	IAO	IAO:0000311	Drosophila repleta	NCBITAXON	http://purl.bioontology.org/ontology/NCBITAXON/30043	India	GAZ	GAZ:00002839	Latitudinal and altitudinal traits in Indian drosophilids: dataset selection	Hyderabad_Drosophila repleta_Latitude	Hyderabad	Latitude
Parkash R, Munjal AK. 1999. Climatic selection of starvation and desiccation resistance in populations of some tropical drosophilids. J. Zool. Syst. Evol. Research 37:195-202.	publication	IAO	IAO:0000311	Drosophila repleta	NCBITAXON	http://purl.bioontology.org/ontology/NCBITAXON/30043	India	GAZ	GAZ:00002839	Latitudinal and altitudinal traits in Indian drosophilids: dataset selection	Nagpur_Drosophila repleta_Latitude	Nagpur	Latitude
Parkash R, Munjal AK. 1999. Climatic selection of starvation and desiccation resistance in populations of some tropical drosophilids. J. Zool. Syst. Evol. Research 37:195-202.	publication	IAO	IAO:0000311	Drosophila repleta	NCBITAXON	http://purl.bioontology.org/ontology/NCBITAXON/30043	India	GAZ	GAZ:00002839	Latitudinal and altitudinal traits in Indian drosophilids: dataset selection	Rohtak_Drosophila repleta_Latitude	Rohtak	Latitude
Parkash R, Munjal AK. 1999. Climatic selection of starvation and desiccation resistance in populations of some tropical drosophilids. J. Zool. Syst. Evol. Research 37:195-202.	publication	IAO	IAO:0000311	Drosophila repleta	NCBITAXON	http://purl.bioontology.org/ontology/NCBITAXON/30043	India	GAZ	GAZ:00002839	Latitudinal and altitudinal traits in Indian drosophilids: dataset selection	Kullu_Drosophila repleta_Latitude	Kullu	Latitude
Parkash R, Ranga P. 2013. Divergence for tolerance to thermal-stress related traits in two Drosophila species of immigrans group. Journal of Thermal Biology 38:396-406.	publication	IAO	IAO:0000311	Drosophila nasuta	NCBITAXON	http://purl.bioontology.org/ontology/NCBITAXON/42062	India	GAZ	GAZ:00002839	Latitudinal and altitudinal traits in Indian drosophilids: dataset selection	Coimbatore_Drosophila nasuta_Latitude	Coimbatore	Latitude
Parkash R, Ranga P. 2013. Divergence for tolerance to thermal-stress related traits in two Drosophila species of immigrans group. Journal of Thermal Biology 38:396-406.	publication	IAO	IAO:0000311	Drosophila nasuta	NCBITAXON	http://purl.bioontology.org/ontology/NCBITAXON/42062	India	GAZ	GAZ:00002839	Latitudinal and altitudinal traits in Indian drosophilids: dataset selection	Anantpur_Drosophila nasuta_Latitude	Anantpur	Latitude
Parkash R, Ranga P. 2013. Divergence for tolerance to thermal-stress related traits in two Drosophila species of immigrans group. Journal of Thermal Biology 38:396-406.	publication	IAO	IAO:0000311	Drosophila nasuta	NCBITAXON	http://purl.bioontology.org/ontology/NCBITAXON/42062	India	GAZ	GAZ:00002839	Latitudinal and altitudinal traits in Indian drosophilids: dataset selection	Hyderabad_Drosophila nasuta_Latitude	Hyderabad	Latitude
Parkash R, Ranga P. 2013. Divergence for tolerance to thermal-stress related traits in two Drosophila species of immigrans group. Journal of Thermal Biology 38:396-406.	publication	IAO	IAO:0000311	Drosophila nasuta	NCBITAXON	http://purl.bioontology.org/ontology/NCBITAXON/42062	India	GAZ	GAZ:00002839	Latitudinal and altitudinal traits in Indian drosophilids: dataset selection	Nagpur_Drosophila nasuta_Latitude	Nagpur	Latitude
Parkash R, Ranga P. 2013. Divergence for tolerance to thermal-stress related traits in two Drosophila species of immigrans group. Journal of Thermal Biology 38:396-406.	publication	IAO	IAO:0000311	Drosophila nasuta	NCBITAXON	http://purl.bioontology.org/ontology/NCBITAXON/42062	India	GAZ	GAZ:00002839	Latitudinal and altitudinal traits in Indian drosophilids: dataset selection	Jhansi_Drosophila nasuta_Latitude	Jhansi	Latitude
Parkash R, Ranga P. 2013. Divergence for tolerance to thermal-stress related traits in two Drosophila species of immigrans group. Journal of Thermal Biology 38:396-406.	publication	IAO	IAO:0000311	Drosophila nasuta	NCBITAXON	http://purl.bioontology.org/ontology/NCBITAXON/42062	India	GAZ	GAZ:00002839	Latitudinal and altitudinal traits in Indian drosophilids: dataset selection	Rohtak_Drosophila nasuta_Latitude	Rohtak	Latitude
Parkash R, Ranga P. 2013. Divergence for tolerance to thermal-stress related traits in two Drosophila species of immigrans group. Journal of Thermal Biology 38:396-406.	publication	IAO	IAO:0000311	Drosophila nasuta	NCBITAXON	http://purl.bioontology.org/ontology/NCBITAXON/42062	India	GAZ	GAZ:00002839	Latitudinal and altitudinal traits in Indian drosophilids: dataset selection	Parwanoo_Drosophila nasuta_Latitude	Parwanoo	Latitude
Parkash R, Ranga P. 2013. Divergence for tolerance to thermal-stress related traits in two Drosophila species of immigrans group. Journal of Thermal Biology 38:396-406.	publication	IAO	IAO:0000311	Drosophila immigrans	NCBITAXON	http://purl.bioontology.org/ontology/NCBITAXON/7250	India	GAZ	GAZ:00002839	Latitudinal and altitudinal traits in Indian drosophilids: dataset selection	Coimbatore_Drosophila immigrans_Latitude	Coimbatore	Latitude
Parkash R, Ranga P. 2013. Divergence for tolerance to thermal-stress related traits in two Drosophila species of immigrans group. Journal of Thermal Biology 38:396-406.	publication	IAO	IAO:0000311	Drosophila immigrans	NCBITAXON	http://purl.bioontology.org/ontology/NCBITAXON/7250	India	GAZ	GAZ:00002839	Latitudinal and altitudinal traits in Indian drosophilids: dataset selection	Anantpur_Drosophila immigrans_Latitude	Anantpur	Latitude
Parkash R, Ranga P. 2013. Divergence for tolerance to thermal-stress related traits in two Drosophila species of immigrans group. Journal of Thermal Biology 38:396-406.	publication	IAO	IAO:0000311	Drosophila immigrans	NCBITAXON	http://purl.bioontology.org/ontology/NCBITAXON/7250	India	GAZ	GAZ:00002839	Latitudinal and altitudinal traits in Indian drosophilids: dataset selection	Hyderabad_Drosophila immigrans_Latitude	Hyderabad	Latitude
Parkash R, Ranga P. 2013. Divergence for tolerance to thermal-stress related traits in two Drosophila species of immigrans group. Journal of Thermal Biology 38:396-406.	publication	IAO	IAO:0000311	Drosophila immigrans	NCBITAXON	http://purl.bioontology.org/ontology/NCBITAXON/7250	India	GAZ	GAZ:00002839	Latitudinal and altitudinal traits in Indian drosophilids: dataset selection	Nagpur_Drosophila immigrans_Latitude	Nagpur	Latitude
Parkash R, Ranga P. 2013. Divergence for tolerance to thermal-stress related traits in two Drosophila species of immigrans group. Journal of Thermal Biology 38:396-406.	publication	IAO	IAO:0000311	Drosophila immigrans	NCBITAXON	http://purl.bioontology.org/ontology/NCBITAXON/7250	India	GAZ	GAZ:00002839	Latitudinal and altitudinal traits in Indian drosophilids: dataset selection	Jhansi_Drosophila immigrans_Latitude	Jhansi	Latitude
Parkash R, Ranga P. 2013. Divergence for tolerance to thermal-stress related traits in two Drosophila species of immigrans group. Journal of Thermal Biology 38:396-406.	publication	IAO	IAO:0000311	Drosophila immigrans	NCBITAXON	http://purl.bioontology.org/ontology/NCBITAXON/7250	India	GAZ	GAZ:00002839	Latitudinal and altitudinal traits in Indian drosophilids: dataset selection	Rohtak_Drosophila immigrans_Latitude	Rohtak	Latitude
Parkash R, Ranga P. 2013. Divergence for tolerance to thermal-stress related traits in two Drosophila species of immigrans group. Journal of Thermal Biology 38:396-406.	publication	IAO	IAO:0000311	Drosophila immigrans	NCBITAXON	http://purl.bioontology.org/ontology/NCBITAXON/7250	India	GAZ	GAZ:00002839	Latitudinal and altitudinal traits in Indian drosophilids: dataset selection	Parwanoo_Drosophila immigrans_Latitude	Parwanoo	Latitude
Parkash R, Kalra B, Sharma V. 2010. Impact of body melanisation on contrasting levels of desiccation resistance in a circumtropical and a generalist Drosophila species. Evol. Ecol. 24:207-225.	publication	IAO	IAO:0000311	Drosophila melanogaster	NCBITAXON	NCBITaxon:7227	India	GAZ	GAZ:00002839	Latitudinal and altitudinal traits in Indian drosophilids: dataset selection	Kanyakumari_Drosophila melanogaster_Latitude	Kanyakumari	Latitude
Parkash R, Kalra B, Sharma V. 2010. Impact of body melanisation on contrasting levels of desiccation resistance in a circumtropical and a generalist Drosophila species. Evol. Ecol. 24:207-225.	publication	IAO	IAO:0000311	Drosophila melanogaster	NCBITAXON	NCBITaxon:7227	India	GAZ	GAZ:00002839	Latitudinal and altitudinal traits in Indian drosophilids: dataset selection	Madurai_Drosophila melanogaster_Latitude	Madurai	Latitude
Parkash R, Kalra B, Sharma V. 2010. Impact of body melanisation on contrasting levels of desiccation resistance in a circumtropical and a generalist Drosophila species. Evol. Ecol. 24:207-225.	publication	IAO	IAO:0000311	Drosophila melanogaster	NCBITAXON	NCBITaxon:7227	India	GAZ	GAZ:00002839	Latitudinal and altitudinal traits in Indian drosophilids: dataset selection	Bengaluru_Drosophila melanogaster_Latitude	Bengaluru	Latitude
Parkash R, Kalra B, Sharma V. 2010. Impact of body melanisation on contrasting levels of desiccation resistance in a circumtropical and a generalist Drosophila species. Evol. Ecol. 24:207-225.	publication	IAO	IAO:0000311	Drosophila melanogaster	NCBITAXON	NCBITaxon:7227	India	GAZ	GAZ:00002839	Latitudinal and altitudinal traits in Indian drosophilids: dataset selection	Anantpur_Drosophila melanogaster_Latitude	Anantpur	Latitude
Parkash R, Kalra B, Sharma V. 2010. Impact of body melanisation on contrasting levels of desiccation resistance in a circumtropical and a generalist Drosophila species. Evol. Ecol. 24:207-225.	publication	IAO	IAO:0000311	Drosophila melanogaster	NCBITAXON	NCBITaxon:7227	India	GAZ	GAZ:00002839	Latitudinal and altitudinal traits in Indian drosophilids: dataset selection	Pune_Drosophila melanogaster_Latitude	Pune	Latitude
Parkash R, Kalra B, Sharma V. 2010. Impact of body melanisation on contrasting levels of desiccation resistance in a circumtropical and a generalist Drosophila species. Evol. Ecol. 24:207-225.	publication	IAO	IAO:0000311	Drosophila melanogaster	NCBITAXON	NCBITaxon:7227	India	GAZ	GAZ:00002839	Latitudinal and altitudinal traits in Indian drosophilids: dataset selection	Nagpur_Drosophila melanogaster_Latitude	Nagpur	Latitude
Parkash R, Kalra B, Sharma V. 2010. Impact of body melanisation on contrasting levels of desiccation resistance in a circumtropical and a generalist Drosophila species. Evol. Ecol. 24:207-225.	publication	IAO	IAO:0000311	Drosophila melanogaster	NCBITAXON	NCBITaxon:7227	India	GAZ	GAZ:00002839	Latitudinal and altitudinal traits in Indian drosophilids: dataset selection	Bhopal_Drosophila melanogaster_Latitude	Bhopal	Latitude
Parkash R, Kalra B, Sharma V. 2010. Impact of body melanisation on contrasting levels of desiccation resistance in a circumtropical and a generalist Drosophila species. Evol. Ecol. 24:207-225.	publication	IAO	IAO:0000311	Drosophila melanogaster	NCBITAXON	NCBITaxon:7227	India	GAZ	GAZ:00002839	Latitudinal and altitudinal traits in Indian drosophilids: dataset selection	Jhansi_Drosophila melanogaster_Latitude	Jhansi	Latitude
Parkash R, Kalra B, Sharma V. 2010. Impact of body melanisation on contrasting levels of desiccation resistance in a circumtropical and a generalist Drosophila species. Evol. Ecol. 24:207-225.	publication	IAO	IAO:0000311	Drosophila melanogaster	NCBITAXON	NCBITaxon:7227	India	GAZ	GAZ:00002839	Latitudinal and altitudinal traits in Indian drosophilids: dataset selection	Gorakhpur_Drosophila melanogaster_Latitude	Gorakhpur	Latitude
Parkash R, Kalra B, Sharma V. 2010. Impact of body melanisation on contrasting levels of desiccation resistance in a circumtropical and a generalist Drosophila species. Evol. Ecol. 24:207-225.	publication	IAO	IAO:0000311	Drosophila melanogaster	NCBITAXON	NCBITaxon:7227	India	GAZ	GAZ:00002839	Latitudinal and altitudinal traits in Indian drosophilids: dataset selection	Rohtak_Drosophila melanogaster_Latitude	Rohtak	Latitude
Parkash R, Kalra B, Sharma V. 2010. Impact of body melanisation on contrasting levels of desiccation resistance in a circumtropical and a generalist Drosophila species. Evol. Ecol. 24:207-225.	publication	IAO	IAO:0000311	Drosophila melanogaster	NCBITAXON	NCBITaxon:7227	India	GAZ	GAZ:00002839	Latitudinal and altitudinal traits in Indian drosophilids: dataset selection	Kalka_Drosophila melanogaster_Latitude	Kalka	Latitude
Parkash R, Kalra B, Sharma V. 2010. Impact of body melanisation on contrasting levels of desiccation resistance in a circumtropical and a generalist Drosophila species. Evol. Ecol. 24:207-225.	publication	IAO	IAO:0000311	Drosophila melanogaster	NCBITAXON	NCBITaxon:7227	India	GAZ	GAZ:00002839	Latitudinal and altitudinal traits in Indian drosophilids: dataset selection	Dharamshala_Drosophila melanogaster_Latitude	Dharamshala	Latitude
Parkash R, Kalra B, Sharma V. 2010. Impact of body melanisation on contrasting levels of desiccation resistance in a circumtropical and a generalist Drosophila species. Evol. Ecol. 24:207-225.	publication	IAO	IAO:0000311	Drosophila ananassae	NCBITAXON	NCBITaxon:7217	India	GAZ	GAZ:00002839	Latitudinal and altitudinal traits in Indian drosophilids: dataset selection	Kanyakumari_Drosophila ananassae_Latitude	Kanyakumari	Latitude
Parkash R, Kalra B, Sharma V. 2010. Impact of body melanisation on contrasting levels of desiccation resistance in a circumtropical and a generalist Drosophila species. Evol. Ecol. 24:207-225.	publication	IAO	IAO:0000311	Drosophila ananassae	NCBITAXON	NCBITaxon:7217	India	GAZ	GAZ:00002839	Latitudinal and altitudinal traits in Indian drosophilids: dataset selection	Madurai_Drosophila ananassae_Latitude	Madurai	Latitude
Parkash R, Kalra B, Sharma V. 2010. Impact of body melanisation on contrasting levels of desiccation resistance in a circumtropical and a generalist Drosophila species. Evol. Ecol. 24:207-225.	publication	IAO	IAO:0000311	Drosophila ananassae	NCBITAXON	NCBITaxon:7217	India	GAZ	GAZ:00002839	Latitudinal and altitudinal traits in Indian drosophilids: dataset selection	Bengaluru_Drosophila ananassae_Latitude	Bengaluru	Latitude
Parkash R, Kalra B, Sharma V. 2010. Impact of body melanisation on contrasting levels of desiccation resistance in a circumtropical and a generalist Drosophila species. Evol. Ecol. 24:207-225.	publication	IAO	IAO:0000311	Drosophila ananassae	NCBITAXON	NCBITaxon:7217	India	GAZ	GAZ:00002839	Latitudinal and altitudinal traits in Indian drosophilids: dataset selection	Anantpur_Drosophila ananassae_Latitude	Anantpur	Latitude
Parkash R, Kalra B, Sharma V. 2010. Impact of body melanisation on contrasting levels of desiccation resistance in a circumtropical and a generalist Drosophila species. Evol. Ecol. 24:207-225.	publication	IAO	IAO:0000311	Drosophila ananassae	NCBITAXON	NCBITaxon:7217	India	GAZ	GAZ:00002839	Latitudinal and altitudinal traits in Indian drosophilids: dataset selection	Pune_Drosophila ananassae_Latitude	Pune	Latitude
Parkash R, Kalra B, Sharma V. 2010. Impact of body melanisation on contrasting levels of desiccation resistance in a circumtropical and a generalist Drosophila species. Evol. Ecol. 24:207-225.	publication	IAO	IAO:0000311	Drosophila ananassae	NCBITAXON	NCBITaxon:7217	India	GAZ	GAZ:00002839	Latitudinal and altitudinal traits in Indian drosophilids: dataset selection	Nagpur_Drosophila ananassae_Latitude	Nagpur	Latitude
Parkash R, Kalra B, Sharma V. 2010. Impact of body melanisation on contrasting levels of desiccation resistance in a circumtropical and a generalist Drosophila species. Evol. Ecol. 24:207-225.	publication	IAO	IAO:0000311	Drosophila ananassae	NCBITAXON	NCBITaxon:7217	India	GAZ	GAZ:00002839	Latitudinal and altitudinal traits in Indian drosophilids: dataset selection	Bhopal_Drosophila ananassae_Latitude	Bhopal	Latitude
Parkash R, Kalra B, Sharma V. 2010. Impact of body melanisation on contrasting levels of desiccation resistance in a circumtropical and a generalist Drosophila species. Evol. Ecol. 24:207-225.	publication	IAO	IAO:0000311	Drosophila ananassae	NCBITAXON	NCBITaxon:7217	India	GAZ	GAZ:00002839	Latitudinal and altitudinal traits in Indian drosophilids: dataset selection	Jhansi_Drosophila ananassae_Latitude	Jhansi	Latitude
Parkash R, Kalra B, Sharma V. 2010. Impact of body melanisation on contrasting levels of desiccation resistance in a circumtropical and a generalist Drosophila species. Evol. Ecol. 24:207-225.	publication	IAO	IAO:0000311	Drosophila ananassae	NCBITAXON	NCBITaxon:7217	India	GAZ	GAZ:00002839	Latitudinal and altitudinal traits in Indian drosophilids: dataset selection	Gorakhpur_Drosophila ananassae_Latitude	Gorakhpur	Latitude
Parkash R, Kalra B, Sharma V. 2010. Impact of body melanisation on contrasting levels of desiccation resistance in a circumtropical and a generalist Drosophila species. Evol. Ecol. 24:207-225.	publication	IAO	IAO:0000311	Drosophila ananassae	NCBITAXON	NCBITaxon:7217	India	GAZ	GAZ:00002839	Latitudinal and altitudinal traits in Indian drosophilids: dataset selection	Rohtak_Drosophila ananassae_Latitude	Rohtak	Latitude
Parkash R, Kalra B, Sharma V. 2010. Impact of body melanisation on contrasting levels of desiccation resistance in a circumtropical and a generalist Drosophila species. Evol. Ecol. 24:207-225.	publication	IAO	IAO:0000311	Drosophila ananassae	NCBITAXON	NCBITaxon:7217	India	GAZ	GAZ:00002839	Latitudinal and altitudinal traits in Indian drosophilids: dataset selection	Kalka_Drosophila ananassae_Latitude	Kalka	Latitude
Parkash R, Kalra B, Sharma V. 2010. Impact of body melanisation on contrasting levels of desiccation resistance in a circumtropical and a generalist Drosophila species. Evol. Ecol. 24:207-225.	publication	IAO	IAO:0000311	Drosophila ananassae	NCBITAXON	NCBITaxon:7217	India	GAZ	GAZ:00002839	Latitudinal and altitudinal traits in Indian drosophilids: dataset selection	Dharamshala_Drosophila ananassae_Latitude	Dharamshala	Latitude
Parkash R, Munjal AK. 1999. Phenotypic variability of thoracic pigmentation in Indian populations of Drosophila melanogaster. J. Zoo. Syst. Evol. Research 37:133-140.	publication	IAO	IAO:0000311	Drosophila melanogaster	NCBITAXON	NCBITaxon:7227	India	GAZ	GAZ:00002839	Latitudinal and altitudinal traits in Indian drosophilids: dataset selection	Ernakulum_Drosophila melanogaster_Latitude	Ernakulum	Latitude
Parkash R, Munjal AK. 1999. Phenotypic variability of thoracic pigmentation in Indian populations of Drosophila melanogaster. J. Zoo. Syst. Evol. Research 37:133-140.	publication	IAO	IAO:0000311	Drosophila melanogaster	NCBITAXON	NCBITaxon:7227	India	GAZ	GAZ:00002839	Latitudinal and altitudinal traits in Indian drosophilids: dataset selection	Chennai_Drosophila melanogaster_Latitude	Chennai	Latitude
Parkash R, Munjal AK. 1999. Phenotypic variability of thoracic pigmentation in Indian populations of Drosophila melanogaster. J. Zoo. Syst. Evol. Research 37:133-140.	publication	IAO	IAO:0000311	Drosophila melanogaster	NCBITAXON	NCBITaxon:7227	India	GAZ	GAZ:00002839	Latitudinal and altitudinal traits in Indian drosophilids: dataset selection	Tirumala_Drosophila melanogaster_Latitude	Tirumala	Latitude
Parkash R, Munjal AK. 1999. Phenotypic variability of thoracic pigmentation in Indian populations of Drosophila melanogaster. J. Zoo. Syst. Evol. Research 37:133-140.	publication	IAO	IAO:0000311	Drosophila melanogaster	NCBITAXON	NCBITaxon:7227	India	GAZ	GAZ:00002839	Latitudinal and altitudinal traits in Indian drosophilids: dataset selection	Hyderabad_Drosophila melanogaster_Latitude	Hyderabad	Latitude
Parkash R, Munjal AK. 1999. Phenotypic variability of thoracic pigmentation in Indian populations of Drosophila melanogaster. J. Zoo. Syst. Evol. Research 37:133-140.	publication	IAO	IAO:0000311	Drosophila melanogaster	NCBITAXON	NCBITaxon:7227	India	GAZ	GAZ:00002839	Latitudinal and altitudinal traits in Indian drosophilids: dataset selection	Nagpur_Drosophila melanogaster_Latitude	Nagpur	Latitude
Parkash R, Munjal AK. 1999. Phenotypic variability of thoracic pigmentation in Indian populations of Drosophila melanogaster. J. Zoo. Syst. Evol. Research 37:133-140.	publication	IAO	IAO:0000311	Drosophila melanogaster	NCBITAXON	NCBITaxon:7227	India	GAZ	GAZ:00002839	Latitudinal and altitudinal traits in Indian drosophilids: dataset selection	Indore_Drosophila melanogaster_Latitude	Indore	Latitude
Parkash R, Munjal AK. 1999. Phenotypic variability of thoracic pigmentation in Indian populations of Drosophila melanogaster. J. Zoo. Syst. Evol. Research 37:133-140.	publication	IAO	IAO:0000311	Drosophila melanogaster	NCBITAXON	NCBITaxon:7227	India	GAZ	GAZ:00002839	Latitudinal and altitudinal traits in Indian drosophilids: dataset selection	Bhopal_Drosophila melanogaster_Latitude	Bhopal	Latitude
Parkash R, Munjal AK. 1999. Phenotypic variability of thoracic pigmentation in Indian populations of Drosophila melanogaster. J. Zoo. Syst. Evol. Research 37:133-140.	publication	IAO	IAO:0000311	Drosophila melanogaster	NCBITAXON	NCBITaxon:7227	India	GAZ	GAZ:00002839	Latitudinal and altitudinal traits in Indian drosophilids: dataset selection	Rohtak_Drosophila melanogaster_Latitude	Rohtak	Latitude
Parkash R, Munjal AK. 1999. Phenotypic variability of thoracic pigmentation in Indian populations of Drosophila melanogaster. J. Zoo. Syst. Evol. Research 37:133-140.	publication	IAO	IAO:0000311	Drosophila melanogaster	NCBITAXON	NCBITaxon:7227	India	GAZ	GAZ:00002839	Latitudinal and altitudinal traits in Indian drosophilids: dataset selection	Jammu_Drosophila melanogaster_Latitude	Jammu	Latitude
Rajpurohit S, Parkash R, Ramniwas S, Singh S. 2008. Variations in body melanisation, ovariole number and fecundity in highland and lowland populations of Drosophila melanogaster from the Indian subcontinent. Insect Science 15:553-561.	publication	IAO	IAO:0000311	Drosophila melanogaster	NCBITAXON	NCBITaxon:7227	India	GAZ	GAZ:00002839	Latitudinal and altitudinal traits in Indian drosophilids: dataset selection	Kozhikode_Drosophila melanogaster_Latitude	Kozhikode	Latitude
Rajpurohit S, Parkash R, Ramniwas S, Singh S. 2008. Variations in body melanisation, ovariole number and fecundity in highland and lowland populations of Drosophila melanogaster from the Indian subcontinent. Insect Science 15:553-561.	publication	IAO	IAO:0000311	Drosophila melanogaster	NCBITAXON	NCBITaxon:7227	India	GAZ	GAZ:00002839	Latitudinal and altitudinal traits in Indian drosophilids: dataset selection	Ratnagiri_Drosophila melanogaster_Latitude	Ratnagiri	Latitude
Rajpurohit S, Parkash R, Ramniwas S, Singh S. 2008. Variations in body melanisation, ovariole number and fecundity in highland and lowland populations of Drosophila melanogaster from the Indian subcontinent. Insect Science 15:553-561.	publication	IAO	IAO:0000311	Drosophila melanogaster	NCBITAXON	NCBITaxon:7227	India	GAZ	GAZ:00002839	Latitudinal and altitudinal traits in Indian drosophilids: dataset selection	Deesa_Drosophila melanogaster_Latitude	Deesa	Latitude
Rajpurohit S, Parkash R, Ramniwas S, Singh S. 2008. Variations in body melanisation, ovariole number and fecundity in highland and lowland populations of Drosophila melanogaster from the Indian subcontinent. Insect Science 15:553-561.	publication	IAO	IAO:0000311	Drosophila melanogaster	NCBITAXON	NCBITaxon:7227	India	GAZ	GAZ:00002839	Latitudinal and altitudinal traits in Indian drosophilids: dataset selection	Bareilly_Drosophila melanogaster_Latitude	Bareilly	Latitude
Rajpurohit S, Parkash R, Ramniwas S, Singh S. 2008. Variations in body melanisation, ovariole number and fecundity in highland and lowland populations of Drosophila melanogaster from the Indian subcontinent. Insect Science 15:553-561.	publication	IAO	IAO:0000311	Drosophila melanogaster	NCBITAXON	NCBITaxon:7227	India	GAZ	GAZ:00002839	Latitudinal and altitudinal traits in Indian drosophilids: dataset selection	Chandigarh_Drosophila melanogaster_Latitude	Chandigarh	Latitude
Karan D, Munjal AK, Gibert P, Moreteau B, Parkash R, David JR. 1998. Latitudinal clines for morphological traits in Drosophila kikkawai: a study of natural populations from the Indian subcontinent. Genet. Res. Camb. 71:31-38.	publication	IAO	IAO:0000311	Drosophila kikkawai	NCBITAXON	NCBITaxon:30033	India	GAZ	GAZ:00002839	Latitudinal and altitudinal traits in Indian drosophilids: dataset selection	Bengaluru_Drosophila kikkawai_Latitude	Bengaluru	Latitude
Karan D, Munjal AK, Gibert P, Moreteau B, Parkash R, David JR. 1998. Latitudinal clines for morphological traits in Drosophila kikkawai: a study of natural populations from the Indian subcontinent. Genet. Res. Camb. 71:31-38.	publication	IAO	IAO:0000311	Drosophila kikkawai	NCBITAXON	NCBITaxon:30033	India	GAZ	GAZ:00002839	Latitudinal and altitudinal traits in Indian drosophilids: dataset selection	Hyderabad_Drosophila kikkawai_Latitude	Hyderabad	Latitude
Karan D, Munjal AK, Gibert P, Moreteau B, Parkash R, David JR. 1998. Latitudinal clines for morphological traits in Drosophila kikkawai: a study of natural populations from the Indian subcontinent. Genet. Res. Camb. 71:31-38.	publication	IAO	IAO:0000311	Drosophila kikkawai	NCBITAXON	NCBITaxon:30033	India	GAZ	GAZ:00002839	Latitudinal and altitudinal traits in Indian drosophilids: dataset selection	Nagpur_Drosophila kikkawai_Latitude	Nagpur	Latitude
Karan D, Munjal AK, Gibert P, Moreteau B, Parkash R, David JR. 1998. Latitudinal clines for morphological traits in Drosophila kikkawai: a study of natural populations from the Indian subcontinent. Genet. Res. Camb. 71:31-38.	publication	IAO	IAO:0000311	Drosophila kikkawai	NCBITAXON	NCBITaxon:30033	India	GAZ	GAZ:00002839	Latitudinal and altitudinal traits in Indian drosophilids: dataset selection	Bhopal_Drosophila kikkawai_Latitude	Bhopal	Latitude
Karan D, Munjal AK, Gibert P, Moreteau B, Parkash R, David JR. 1998. Latitudinal clines for morphological traits in Drosophila kikkawai: a study of natural populations from the Indian subcontinent. Genet. Res. Camb. 71:31-38.	publication	IAO	IAO:0000311	Drosophila kikkawai	NCBITAXON	NCBITaxon:30033	India	GAZ	GAZ:00002839	Latitudinal and altitudinal traits in Indian drosophilids: dataset selection	Agra_Drosophila kikkawai_Latitude	Agra	Latitude
Karan D, Munjal AK, Gibert P, Moreteau B, Parkash R, David JR. 1998. Latitudinal clines for morphological traits in Drosophila kikkawai: a study of natural populations from the Indian subcontinent. Genet. Res. Camb. 71:31-38.	publication	IAO	IAO:0000311	Drosophila kikkawai	NCBITAXON	NCBITaxon:30033	India	GAZ	GAZ:00002839	Latitudinal and altitudinal traits in Indian drosophilids: dataset selection	Rohtak_Drosophila kikkawai_Latitude	Rohtak	Latitude
Karan D, Munjal AK, Gibert P, Moreteau B, Parkash R, David JR. 1998. Latitudinal clines for morphological traits in Drosophila kikkawai: a study of natural populations from the Indian subcontinent. Genet. Res. Camb. 71:31-38.	publication	IAO	IAO:0000311	Drosophila kikkawai	NCBITAXON	NCBITaxon:30033	India	GAZ	GAZ:00002839	Latitudinal and altitudinal traits in Indian drosophilids: dataset selection	Solan_Drosophila kikkawai_Latitude	Solan	Latitude
Karan D, Munjal AK, Gibert P, Moreteau B, Parkash R, David JR. 1998. Latitudinal clines for morphological traits in Drosophila kikkawai: a study of natural populations from the Indian subcontinent. Genet. Res. Camb. 71:31-38.	publication	IAO	IAO:0000311	Drosophila kikkawai	NCBITAXON	NCBITaxon:30033	India	GAZ	GAZ:00002839	Latitudinal and altitudinal traits in Indian drosophilids: dataset selection	Shimla_Drosophila kikkawai_Latitude	Shimla	Latitude
Parkash R, Aggarwal DD, Kalra B. 2012. Coadapted changes in energy metabolites and body color phenotypes for resistance to starvation and desiccation in latitudinal populations of D. melanogaster. Evolutionary Ecology 26:149-169.	publication	IAO	IAO:0000311	Drosophila melanogaster	NCBITAXON	NCBITaxon:7227	India	GAZ	GAZ:00002839	Latitudinal and altitudinal traits in Indian drosophilids: dataset selection	Thiruvananthapuram_Drosophila melanogaster_Latitude	Thiruvananthapuram	Latitude
Parkash R, Aggarwal DD, Kalra B. 2012. Coadapted changes in energy metabolites and body color phenotypes for resistance to starvation and desiccation in latitudinal populations of D. melanogaster. Evolutionary Ecology 26:149-169.	publication	IAO	IAO:0000311	Drosophila melanogaster	NCBITAXON	NCBITaxon:7227	India	GAZ	GAZ:00002839	Latitudinal and altitudinal traits in Indian drosophilids: dataset selection	Kochi_Drosophila melanogaster_Latitude	Kochi	Latitude
Parkash R, Aggarwal DD, Kalra B. 2012. Coadapted changes in energy metabolites and body color phenotypes for resistance to starvation and desiccation in latitudinal populations of D. melanogaster. Evolutionary Ecology 26:149-169.	publication	IAO	IAO:0000311	Drosophila melanogaster	NCBITAXON	NCBITaxon:7227	India	GAZ	GAZ:00002839	Latitudinal and altitudinal traits in Indian drosophilids: dataset selection	Anantpur_Drosophila melanogaster_Latitude	Anantpur	Latitude
Parkash R, Aggarwal DD, Kalra B. 2012. Coadapted changes in energy metabolites and body color phenotypes for resistance to starvation and desiccation in latitudinal populations of D. melanogaster. Evolutionary Ecology 26:149-169.	publication	IAO	IAO:0000311	Drosophila melanogaster	NCBITAXON	NCBITaxon:7227	India	GAZ	GAZ:00002839	Latitudinal and altitudinal traits in Indian drosophilids: dataset selection	Warangal_Drosophila melanogaster_Latitude	Warangal	Latitude
Parkash R, Aggarwal DD, Kalra B. 2012. Coadapted changes in energy metabolites and body color phenotypes for resistance to starvation and desiccation in latitudinal populations of D. melanogaster. Evolutionary Ecology 26:149-169.	publication	IAO	IAO:0000311	Drosophila melanogaster	NCBITAXON	NCBITaxon:7227	India	GAZ	GAZ:00002839	Latitudinal and altitudinal traits in Indian drosophilids: dataset selection	Wardha_Drosophila melanogaster_Latitude	Wardha	Latitude
Parkash R, Aggarwal DD, Kalra B. 2012. Coadapted changes in energy metabolites and body color phenotypes for resistance to starvation and desiccation in latitudinal populations of D. melanogaster. Evolutionary Ecology 26:149-169.	publication	IAO	IAO:0000311	Drosophila melanogaster	NCBITAXON	NCBITaxon:7227	India	GAZ	GAZ:00002839	Latitudinal and altitudinal traits in Indian drosophilids: dataset selection	Jaipur_Drosophila melanogaster_Latitude	Jaipur	Latitude
Parkash R, Aggarwal DD, Kalra B. 2012. Coadapted changes in energy metabolites and body color phenotypes for resistance to starvation and desiccation in latitudinal populations of D. melanogaster. Evolutionary Ecology 26:149-169.	publication	IAO	IAO:0000311	Drosophila melanogaster	NCBITAXON	NCBITaxon:7227	India	GAZ	GAZ:00002839	Latitudinal and altitudinal traits in Indian drosophilids: dataset selection	Delhi_Drosophila melanogaster_Latitude	Delhi	Latitude
Parkash R, Aggarwal DD, Kalra B. 2012. Coadapted changes in energy metabolites and body color phenotypes for resistance to starvation and desiccation in latitudinal populations of D. melanogaster. Evolutionary Ecology 26:149-169.	publication	IAO	IAO:0000311	Drosophila melanogaster	NCBITAXON	NCBITaxon:7227	India	GAZ	GAZ:00002839	Latitudinal and altitudinal traits in Indian drosophilids: dataset selection	Udhampur_Drosophila melanogaster_Latitude	Udhampur	Latitude
Parkash R, Munjal AK, Karan D. 1998. Thermal adaptive significance of ADH and EST-6 allozymes in Indian geographical populations of Drosophila melanogaster. J. Zool. Syst. Evol. Research 36: 147-152.	publication	IAO	IAO:0000311	Drosophila melanogaster	NCBITAXON	NCBITaxon:7227	India	GAZ	GAZ:00002839	Latitudinal and altitudinal traits in Indian drosophilids: dataset selection	Tirumala_Drosophila melanogaster_Latitude	Tirumala	Latitude
Parkash R, Munjal AK, Karan D. 1998. Thermal adaptive significance of ADH and EST-6 allozymes in Indian geographical populations of Drosophila melanogaster. J. Zool. Syst. Evol. Research 36: 147-152.	publication	IAO	IAO:0000311	Drosophila melanogaster	NCBITAXON	NCBITaxon:7227	India	GAZ	GAZ:00002839	Latitudinal and altitudinal traits in Indian drosophilids: dataset selection	Nagpur_Drosophila melanogaster_Latitude	Nagpur	Latitude
Parkash R, Munjal AK, Karan D. 1998. Thermal adaptive significance of ADH and EST-6 allozymes in Indian geographical populations of Drosophila melanogaster. J. Zool. Syst. Evol. Research 36: 147-152.	publication	IAO	IAO:0000311	Drosophila melanogaster	NCBITAXON	NCBITaxon:7227	India	GAZ	GAZ:00002839	Latitudinal and altitudinal traits in Indian drosophilids: dataset selection	Bhopal_Drosophila melanogaster_Latitude	Bhopal	Latitude
Parkash R, Munjal AK, Karan D. 1998. Thermal adaptive significance of ADH and EST-6 allozymes in Indian geographical populations of Drosophila melanogaster. J. Zool. Syst. Evol. Research 36: 147-152.	publication	IAO	IAO:0000311	Drosophila melanogaster	NCBITAXON	NCBITaxon:7227	India	GAZ	GAZ:00002839	Latitudinal and altitudinal traits in Indian drosophilids: dataset selection	Rohtak_Drosophila melanogaster_Latitude	Rohtak	Latitude
Parkash R, Munjal AK, Karan D. 1998. Thermal adaptive significance of ADH and EST-6 allozymes in Indian geographical populations of Drosophila melanogaster. J. Zool. Syst. Evol. Research 36: 147-152.	publication	IAO	IAO:0000311	Drosophila melanogaster	NCBITAXON	NCBITaxon:7227	India	GAZ	GAZ:00002839	Latitudinal and altitudinal traits in Indian drosophilids: dataset selection	Saharanpur_Drosophila melanogaster_Latitude	Saharanpur	Latitude
Parkash R, Munjal AK, Karan D. 1998. Thermal adaptive significance of ADH and EST-6 allozymes in Indian geographical populations of Drosophila melanogaster. J. Zool. Syst. Evol. Research 36: 147-152.	publication	IAO	IAO:0000311	Drosophila melanogaster	NCBITAXON	NCBITaxon:7227	India	GAZ	GAZ:00002839	Latitudinal and altitudinal traits in Indian drosophilids: dataset selection	Dalhousie_Drosophila melanogaster_Latitude	Dalhousie	Latitude
Parkash R, Munjal AK, Karan D. 1998. Thermal adaptive significance of ADH and EST-6 allozymes in Indian geographical populations of Drosophila melanogaster. J. Zool. Syst. Evol. Research 36: 147-152.	publication	IAO	IAO:0000311	Drosophila melanogaster	NCBITAXON	NCBITaxon:7227	India	GAZ	GAZ:00002839	Latitudinal and altitudinal traits in Indian drosophilids: dataset selection	Kochi_Drosophila melanogaster_Latitude	Kochi	Latitude
Parkash R, Munjal AK, Karan D. 1998. Thermal adaptive significance of ADH and EST-6 allozymes in Indian geographical populations of Drosophila melanogaster. J. Zool. Syst. Evol. Research 36: 147-152.	publication	IAO	IAO:0000311	Drosophila melanogaster	NCBITAXON	NCBITaxon:7227	India	GAZ	GAZ:00002839	Latitudinal and altitudinal traits in Indian drosophilids: dataset selection	Chennai_Drosophila melanogaster_Latitude	Chennai	Latitude
Parkash R, Munjal AK, Karan D. 1998. Thermal adaptive significance of ADH and EST-6 allozymes in Indian geographical populations of Drosophila melanogaster. J. Zool. Syst. Evol. Research 36: 147-152.	publication	IAO	IAO:0000311	Drosophila melanogaster	NCBITAXON	NCBITaxon:7227	India	GAZ	GAZ:00002839	Latitudinal and altitudinal traits in Indian drosophilids: dataset selection	Hyderabad_Drosophila melanogaster_Latitude	Hyderabad	Latitude
Parkash R, Munjal AK, Karan D. 1998. Thermal adaptive significance of ADH and EST-6 allozymes in Indian geographical populations of Drosophila melanogaster. J. Zool. Syst. Evol. Research 36: 147-152.	publication	IAO	IAO:0000311	Drosophila melanogaster	NCBITAXON	NCBITaxon:7227	India	GAZ	GAZ:00002839	Latitudinal and altitudinal traits in Indian drosophilids: dataset selection	Dehradun_Drosophila melanogaster_Latitude	Dehradun	Latitude
Parkash R, Munjal AK, Karan D. 1998. Thermal adaptive significance of ADH and EST-6 allozymes in Indian geographical populations of Drosophila melanogaster. J. Zool. Syst. Evol. Research 36: 147-152.	publication	IAO	IAO:0000311	Drosophila melanogaster	NCBITAXON	NCBITaxon:7227	India	GAZ	GAZ:00002839	Latitudinal and altitudinal traits in Indian drosophilids: dataset selection	Jammu_Drosophila melanogaster_Latitude	Jammu	Latitude
