# Supplementary material for: A resource on latitudinal and altitudinal clines of ecologically relevant phenotypes of the Indian Drosophila
Source: Sci Data. 2017 May 16;4:170066. doi: 10.1038/sdata.2017.66 (PMC5433391; doi:10.1038/sdata.2017.66)
Supplement: Supplementary file 1 [file sdata201766-isa1.zip › a_assay_Rajpurohit.txt]

Sample Name	Protocol REF	Assay Name	Raw Data File	Comment[Data Repository]	Comment[Data Record Accession]	Comment[Data Record URI]	Factor Value[location]	Factor Value[cline]
Parwanoo_Drosophila melanogaster_Altitude	Traits values: standardization	Parwanoo_Drosophila melanogaster_Altitude	Table S1_DrosoCline.txt	Dryad Digital Repository	doi:10.5061/dryad.8q7s6	http://dx.doi.org/10.5061/dryad.8q7s6	Parwanoo	Altitude
Nahan_Drosophila melanogaster_Altitude	Traits values: standardization	Nahan_Drosophila melanogaster_Altitude	Table S1_DrosoCline.txt	Dryad Digital Repository	doi:10.5061/dryad.8q7s6	http://dx.doi.org/10.5061/dryad.8q7s6	Nahan	Altitude
Dharampur_Drosophila melanogaster_Altitude	Traits values: standardization	Dharampur_Drosophila melanogaster_Altitude	Table S1_DrosoCline.txt	Dryad Digital Repository	doi:10.5061/dryad.8q7s6	http://dx.doi.org/10.5061/dryad.8q7s6	Dharampur	Altitude
Barog_Drosophila melanogaster_Altitude	Traits values: standardization	Barog_Drosophila melanogaster_Altitude	Table S1_DrosoCline.txt	Dryad Digital Repository	doi:10.5061/dryad.8q7s6	http://dx.doi.org/10.5061/dryad.8q7s6	Barog	Altitude
Naldehra_Drosophila melanogaster_Altitude	Traits values: standardization	Naldehra_Drosophila melanogaster_Altitude	Table S1_DrosoCline.txt	Dryad Digital Repository	doi:10.5061/dryad.8q7s6	http://dx.doi.org/10.5061/dryad.8q7s6	Naldehra	Altitude
Mashobra_Drosophila melanogaster_Altitude	Traits values: standardization	Mashobra_Drosophila melanogaster_Altitude	Table S1_DrosoCline.txt	Dryad Digital Repository	doi:10.5061/dryad.8q7s6	http://dx.doi.org/10.5061/dryad.8q7s6	Mashobra	Altitude
Parwanoo_Drosophila immigrans_Altitude	Traits values: standardization	Parwanoo_Drosophila immigrans_Altitude	Table S1_DrosoCline.txt	Dryad Digital Repository	doi:10.5061/dryad.8q7s6	http://dx.doi.org/10.5061/dryad.8q7s6	Parwanoo	Altitude
Mandi_Drosophila immigrans_Altitude	Traits values: standardization	Mandi_Drosophila immigrans_Altitude	Table S1_DrosoCline.txt	Dryad Digital Repository	doi:10.5061/dryad.8q7s6	http://dx.doi.org/10.5061/dryad.8q7s6	Mandi	Altitude
Chamba_Drosophila immigrans_Altitude	Traits values: standardization	Chamba_Drosophila immigrans_Altitude	Table S1_DrosoCline.txt	Dryad Digital Repository	doi:10.5061/dryad.8q7s6	http://dx.doi.org/10.5061/dryad.8q7s6	Chamba	Altitude
Dharamshala_Drosophila immigrans_Altitude	Traits values: standardization	Dharamshala_Drosophila immigrans_Altitude	Table S1_DrosoCline.txt	Dryad Digital Repository	doi:10.5061/dryad.8q7s6	http://dx.doi.org/10.5061/dryad.8q7s6	Dharamshala	Altitude
Solan_Drosophila immigrans_Altitude	Traits values: standardization	Solan_Drosophila immigrans_Altitude	Table S1_DrosoCline.txt	Dryad Digital Repository	doi:10.5061/dryad.8q7s6	http://dx.doi.org/10.5061/dryad.8q7s6	Solan	Altitude
Macleodganj_Drosophila immigrans_Altitude	Traits values: standardization	Macleodganj_Drosophila immigrans_Altitude	Table S1_DrosoCline.txt	Dryad Digital Repository	doi:10.5061/dryad.8q7s6	http://dx.doi.org/10.5061/dryad.8q7s6	Macleodganj	Altitude
Dalhousie_Drosophila immigrans_Altitude	Traits values: standardization	Dalhousie_Drosophila immigrans_Altitude	Table S1_DrosoCline.txt	Dryad Digital Repository	doi:10.5061/dryad.8q7s6	http://dx.doi.org/10.5061/dryad.8q7s6	Dalhousie	Altitude
Chail_Drosophila immigrans_Altitude	Traits values: standardization	Chail_Drosophila immigrans_Altitude	Table S1_DrosoCline.txt	Dryad Digital Repository	doi:10.5061/dryad.8q7s6	http://dx.doi.org/10.5061/dryad.8q7s6	Chail	Altitude
Chandigarh_Drosophila ananassae_Altitude	Traits values: standardization	Chandigarh_Drosophila ananassae_Altitude	Table S1_DrosoCline.txt	Dryad Digital Repository	doi:10.5061/dryad.8q7s6	http://dx.doi.org/10.5061/dryad.8q7s6	Chandigarh	Altitude
Kalka_Drosophila ananassae_Altitude	Traits values: standardization	Kalka_Drosophila ananassae_Altitude	Table S1_DrosoCline.txt	Dryad Digital Repository	doi:10.5061/dryad.8q7s6	http://dx.doi.org/10.5061/dryad.8q7s6	Kalka	Altitude
Solan_Drosophila ananassae_Altitude	Traits values: standardization	Solan_Drosophila ananassae_Altitude	Table S1_DrosoCline.txt	Dryad Digital Repository	doi:10.5061/dryad.8q7s6	http://dx.doi.org/10.5061/dryad.8q7s6	Solan	Altitude
Parwanoo_Drosophila buskii_Altitude	Traits values: standardization	Parwanoo_Drosophila buskii_Altitude	Table S1_DrosoCline.txt	Dryad Digital Repository	doi:10.5061/dryad.8q7s6	http://dx.doi.org/10.5061/dryad.8q7s6	Parwanoo	Altitude
Nahan_Drosophila buskii_Altitude	Traits values: standardization	Nahan_Drosophila buskii_Altitude	Table S1_DrosoCline.txt	Dryad Digital Repository	doi:10.5061/dryad.8q7s6	http://dx.doi.org/10.5061/dryad.8q7s6	Nahan	Altitude
Dharampur_Drosophila buskii_Altitude	Traits values: standardization	Dharampur_Drosophila buskii_Altitude	Table S1_DrosoCline.txt	Dryad Digital Repository	doi:10.5061/dryad.8q7s6	http://dx.doi.org/10.5061/dryad.8q7s6	Dharampur	Altitude
Barog_Drosophila buskii_Altitude	Traits values: standardization	Barog_Drosophila buskii_Altitude	Table S1_DrosoCline.txt	Dryad Digital Repository	doi:10.5061/dryad.8q7s6	http://dx.doi.org/10.5061/dryad.8q7s6	Barog	Altitude
Naldehra_Drosophila buskii_Altitude	Traits values: standardization	Naldehra_Drosophila buskii_Altitude	Table S1_DrosoCline.txt	Dryad Digital Repository	doi:10.5061/dryad.8q7s6	http://dx.doi.org/10.5061/dryad.8q7s6	Naldehra	Altitude
Mashobra_Drosophila buskii_Altitude	Traits values: standardization	Mashobra_Drosophila buskii_Altitude	Table S1_DrosoCline.txt	Dryad Digital Repository	doi:10.5061/dryad.8q7s6	http://dx.doi.org/10.5061/dryad.8q7s6	Mashobra	Altitude
Pinjore_Drosophila kikkawai_Altitude	Traits values: standardization	Pinjore_Drosophila kikkawai_Altitude	Table S1_DrosoCline.txt	Dryad Digital Repository	doi:10.5061/dryad.8q7s6	http://dx.doi.org/10.5061/dryad.8q7s6	Pinjore	Altitude
Kalka_Drosophila kikkawai_Altitude	Traits values: standardization	Kalka_Drosophila kikkawai_Altitude	Table S1_DrosoCline.txt	Dryad Digital Repository	doi:10.5061/dryad.8q7s6	http://dx.doi.org/10.5061/dryad.8q7s6	Kalka	Altitude
Bhunter_Drosophila kikkawai_Altitude	Traits values: standardization	Bhunter_Drosophila kikkawai_Altitude	Table S1_DrosoCline.txt	Dryad Digital Repository	doi:10.5061/dryad.8q7s6	http://dx.doi.org/10.5061/dryad.8q7s6	Bhunter	Altitude
Solan_Drosophila kikkawai_Altitude	Traits values: standardization	Solan_Drosophila kikkawai_Altitude	Table S1_DrosoCline.txt	Dryad Digital Repository	doi:10.5061/dryad.8q7s6	http://dx.doi.org/10.5061/dryad.8q7s6	Solan	Altitude
Kasauli_Drosophila kikkawai_Altitude	Traits values: standardization	Kasauli_Drosophila kikkawai_Altitude	Table S1_DrosoCline.txt	Dryad Digital Repository	doi:10.5061/dryad.8q7s6	http://dx.doi.org/10.5061/dryad.8q7s6	Kasauli	Altitude
Chail_Drosophila kikkawai_Altitude	Traits values: standardization	Chail_Drosophila kikkawai_Altitude	Table S1_DrosoCline.txt	Dryad Digital Repository	doi:10.5061/dryad.8q7s6	http://dx.doi.org/10.5061/dryad.8q7s6	Chail	Altitude
Rohtak_Drosophila nepalensis_Altitude	Traits values: standardization	Rohtak_Drosophila nepalensis_Altitude	Table S1_DrosoCline.txt	Dryad Digital Repository	doi:10.5061/dryad.8q7s6	http://dx.doi.org/10.5061/dryad.8q7s6	Rohtak	Altitude
Kalka_Drosophila nepalensis_Altitude	Traits values: standardization	Kalka_Drosophila nepalensis_Altitude	Table S1_DrosoCline.txt	Dryad Digital Repository	doi:10.5061/dryad.8q7s6	http://dx.doi.org/10.5061/dryad.8q7s6	Kalka	Altitude
Solan_Drosophila nepalensis_Altitude	Traits values: standardization	Solan_Drosophila nepalensis_Altitude	Table S1_DrosoCline.txt	Dryad Digital Repository	doi:10.5061/dryad.8q7s6	http://dx.doi.org/10.5061/dryad.8q7s6	Solan	Altitude
Shimla_Drosophila nepalensis_Altitude	Traits values: standardization	Shimla_Drosophila nepalensis_Altitude	Table S1_DrosoCline.txt	Dryad Digital Repository	doi:10.5061/dryad.8q7s6	http://dx.doi.org/10.5061/dryad.8q7s6	Shimla	Altitude
Rohtak_Drosophila takahashii_Altitude	Traits values: standardization	Rohtak_Drosophila takahashii_Altitude	Table S1_DrosoCline.txt	Dryad Digital Repository	doi:10.5061/dryad.8q7s6	http://dx.doi.org/10.5061/dryad.8q7s6	Rohtak	Altitude
Kalka_Drosophila takahashii_Altitude	Traits values: standardization	Kalka_Drosophila takahashii_Altitude	Table S1_DrosoCline.txt	Dryad Digital Repository	doi:10.5061/dryad.8q7s6	http://dx.doi.org/10.5061/dryad.8q7s6	Kalka	Altitude
Solan_Drosophila takahashii_Altitude	Traits values: standardization	Solan_Drosophila takahashii_Altitude	Table S1_DrosoCline.txt	Dryad Digital Repository	doi:10.5061/dryad.8q7s6	http://dx.doi.org/10.5061/dryad.8q7s6	Solan	Altitude
Shimla_Drosophila takahashii_Altitude	Traits values: standardization	Shimla_Drosophila takahashii_Altitude	Table S1_DrosoCline.txt	Dryad Digital Repository	doi:10.5061/dryad.8q7s6	http://dx.doi.org/10.5061/dryad.8q7s6	Shimla	Altitude
Kalka_Drosophila immigrans_Altitude	Traits values: standardization	Kalka_Drosophila immigrans_Altitude	Table S1_DrosoCline.txt	Dryad Digital Repository	doi:10.5061/dryad.8q7s6	http://dx.doi.org/10.5061/dryad.8q7s6	Kalka	Altitude
Bhuntar_Drosophila immigrans_Altitude	Traits values: standardization	Bhuntar_Drosophila immigrans_Altitude	Table S1_DrosoCline.txt	Dryad Digital Repository	doi:10.5061/dryad.8q7s6	http://dx.doi.org/10.5061/dryad.8q7s6	Bhuntar	Altitude
Dharampur_Drosophila immigrans_Altitude	Traits values: standardization	Dharampur_Drosophila immigrans_Altitude	Table S1_DrosoCline.txt	Dryad Digital Repository	doi:10.5061/dryad.8q7s6	http://dx.doi.org/10.5061/dryad.8q7s6	Dharampur	Altitude
Barog_Drosophila immigrans_Altitude	Traits values: standardization	Barog_Drosophila immigrans_Altitude	Table S1_DrosoCline.txt	Dryad Digital Repository	doi:10.5061/dryad.8q7s6	http://dx.doi.org/10.5061/dryad.8q7s6	Barog	Altitude
Kasauli_Drosophila immigrans_Altitude	Traits values: standardization	Kasauli_Drosophila immigrans_Altitude	Table S1_DrosoCline.txt	Dryad Digital Repository	doi:10.5061/dryad.8q7s6	http://dx.doi.org/10.5061/dryad.8q7s6	Kasauli	Altitude
Shimla_Drosophila immigrans_Altitude	Traits values: standardization	Shimla_Drosophila immigrans_Altitude	Table S1_DrosoCline.txt	Dryad Digital Repository	doi:10.5061/dryad.8q7s6	http://dx.doi.org/10.5061/dryad.8q7s6	Shimla	Altitude
Mandi_Drosophila melanogaster_Altitude	Traits values: standardization	Mandi_Drosophila melanogaster_Altitude	Table S1_DrosoCline.txt	Dryad Digital Repository	doi:10.5061/dryad.8q7s6	http://dx.doi.org/10.5061/dryad.8q7s6	Mandi	Altitude
Bhuntar_Drosophila melanogaster_Altitude	Traits values: standardization	Bhuntar_Drosophila melanogaster_Altitude	Table S1_DrosoCline.txt	Dryad Digital Repository	doi:10.5061/dryad.8q7s6	http://dx.doi.org/10.5061/dryad.8q7s6	Bhuntar	Altitude
Dharamshala_Drosophila melanogaster_Altitude	Traits values: standardization	Dharamshala_Drosophila melanogaster_Altitude	Table S1_DrosoCline.txt	Dryad Digital Repository	doi:10.5061/dryad.8q7s6	http://dx.doi.org/10.5061/dryad.8q7s6	Dharamshala	Altitude
Solan_Drosophila melanogaster_Altitude	Traits values: standardization	Solan_Drosophila melanogaster_Altitude	Table S1_DrosoCline.txt	Dryad Digital Repository	doi:10.5061/dryad.8q7s6	http://dx.doi.org/10.5061/dryad.8q7s6	Solan	Altitude
Kasauli_Drosophila melanogaster_Altitude	Traits values: standardization	Kasauli_Drosophila melanogaster_Altitude	Table S1_DrosoCline.txt	Dryad Digital Repository	doi:10.5061/dryad.8q7s6	http://dx.doi.org/10.5061/dryad.8q7s6	Kasauli	Altitude
Shimla_Drosophila melanogaster_Altitude	Traits values: standardization	Shimla_Drosophila melanogaster_Altitude	Table S1_DrosoCline.txt	Dryad Digital Repository	doi:10.5061/dryad.8q7s6	http://dx.doi.org/10.5061/dryad.8q7s6	Shimla	Altitude
Kalka_Drosophila melanogaster_Altitude	Traits values: standardization	Kalka_Drosophila melanogaster_Altitude	Table S1_DrosoCline.txt	Dryad Digital Repository	doi:10.5061/dryad.8q7s6	http://dx.doi.org/10.5061/dryad.8q7s6	Kalka	Altitude
Kullu_Drosophila melanogaster_Altitude	Traits values: standardization	Kullu_Drosophila melanogaster_Altitude	Table S1_DrosoCline.txt	Dryad Digital Repository	doi:10.5061/dryad.8q7s6	http://dx.doi.org/10.5061/dryad.8q7s6	Kullu	Altitude
Manali_Drosophila melanogaster_Altitude	Traits values: standardization	Manali_Drosophila melanogaster_Altitude	Table S1_DrosoCline.txt	Dryad Digital Repository	doi:10.5061/dryad.8q7s6	http://dx.doi.org/10.5061/dryad.8q7s6	Manali	Altitude
Rohtak_Drosophila melanogaster_Altitude	Traits values: standardization	Rohtak_Drosophila melanogaster_Altitude	Table S1_DrosoCline.txt	Dryad Digital Repository	doi:10.5061/dryad.8q7s6	http://dx.doi.org/10.5061/dryad.8q7s6	Rohtak	Altitude
Chandigarh_Drosophila melanogaster_Altitude	Traits values: standardization	Chandigarh_Drosophila melanogaster_Altitude	Table S1_DrosoCline.txt	Dryad Digital Repository	doi:10.5061/dryad.8q7s6	http://dx.doi.org/10.5061/dryad.8q7s6	Chandigarh	Altitude
Ernakulam_Drosophila melanogaster_Latitude	Traits values: standardization	Ernakulam_Drosophila melanogaster_Latitude	Table S1_DrosoCline.txt	Dryad Digital Repository	doi:10.5061/dryad.8q7s6	http://dx.doi.org/10.5061/dryad.8q7s6	Ernakulam	Latitude
Tirumala_Drosophila melanogaster_Latitude	Traits values: standardization	Tirumala_Drosophila melanogaster_Latitude	Table S1_DrosoCline.txt	Dryad Digital Repository	doi:10.5061/dryad.8q7s6	http://dx.doi.org/10.5061/dryad.8q7s6	Tirumala	Latitude
Hyderabad_Drosophila melanogaster_Latitude	Traits values: standardization	Hyderabad_Drosophila melanogaster_Latitude	Table S1_DrosoCline.txt	Dryad Digital Repository	doi:10.5061/dryad.8q7s6	http://dx.doi.org/10.5061/dryad.8q7s6	Hyderabad	Latitude
Nagpur_Drosophila melanogaster_Latitude	Traits values: standardization	Nagpur_Drosophila melanogaster_Latitude	Table S1_DrosoCline.txt	Dryad Digital Repository	doi:10.5061/dryad.8q7s6	http://dx.doi.org/10.5061/dryad.8q7s6	Nagpur	Latitude
Bhopal_Drosophila melanogaster_Latitude	Traits values: standardization	Bhopal_Drosophila melanogaster_Latitude	Table S1_DrosoCline.txt	Dryad Digital Repository	doi:10.5061/dryad.8q7s6	http://dx.doi.org/10.5061/dryad.8q7s6	Bhopal	Latitude
Rohtak_Drosophila melanogaster_Latitude	Traits values: standardization	Rohtak_Drosophila melanogaster_Latitude	Table S1_DrosoCline.txt	Dryad Digital Repository	doi:10.5061/dryad.8q7s6	http://dx.doi.org/10.5061/dryad.8q7s6	Rohtak	Latitude
Jammu_Drosophila melanogaster_Latitude	Traits values: standardization	Jammu_Drosophila melanogaster_Latitude	Table S1_DrosoCline.txt	Dryad Digital Repository	doi:10.5061/dryad.8q7s6	http://dx.doi.org/10.5061/dryad.8q7s6	Jammu	Latitude
Ernakulam_Drosophila kikkawai_Latitude	Traits values: standardization	Ernakulam_Drosophila kikkawai_Latitude	Table S1_DrosoCline.txt	Dryad Digital Repository	doi:10.5061/dryad.8q7s6	http://dx.doi.org/10.5061/dryad.8q7s6	Ernakulam	Latitude
Tirumala_Drosophila kikkawai_Latitude	Traits values: standardization	Tirumala_Drosophila kikkawai_Latitude	Table S1_DrosoCline.txt	Dryad Digital Repository	doi:10.5061/dryad.8q7s6	http://dx.doi.org/10.5061/dryad.8q7s6	Tirumala	Latitude
Hyderabad_Drosophila kikkawai_Latitude	Traits values: standardization	Hyderabad_Drosophila kikkawai_Latitude	Table S1_DrosoCline.txt	Dryad Digital Repository	doi:10.5061/dryad.8q7s6	http://dx.doi.org/10.5061/dryad.8q7s6	Hyderabad	Latitude
Nagpur_Drosophila kikkawai_Latitude	Traits values: standardization	Nagpur_Drosophila kikkawai_Latitude	Table S1_DrosoCline.txt	Dryad Digital Repository	doi:10.5061/dryad.8q7s6	http://dx.doi.org/10.5061/dryad.8q7s6	Nagpur	Latitude
Bhopal_Drosophila kikkawai_Latitude	Traits values: standardization	Bhopal_Drosophila kikkawai_Latitude	Table S1_DrosoCline.txt	Dryad Digital Repository	doi:10.5061/dryad.8q7s6	http://dx.doi.org/10.5061/dryad.8q7s6	Bhopal	Latitude
Rohtak_Drosophila kikkawai_Latitude	Traits values: standardization	Rohtak_Drosophila kikkawai_Latitude	Table S1_DrosoCline.txt	Dryad Digital Repository	doi:10.5061/dryad.8q7s6	http://dx.doi.org/10.5061/dryad.8q7s6	Rohtak	Latitude
Jammu_Drosophila kikkawai_Latitude	Traits values: standardization	Jammu_Drosophila kikkawai_Latitude	Table S1_DrosoCline.txt	Dryad Digital Repository	doi:10.5061/dryad.8q7s6	http://dx.doi.org/10.5061/dryad.8q7s6	Jammu	Latitude
Ernakulam_Drosophila ananassae_Latitude	Traits values: standardization	Ernakulam_Drosophila ananassae_Latitude	Table S1_DrosoCline.txt	Dryad Digital Repository	doi:10.5061/dryad.8q7s6	http://dx.doi.org/10.5061/dryad.8q7s6	Ernakulam	Latitude
Tirumala_Drosophila ananassae_Latitude	Traits values: standardization	Tirumala_Drosophila ananassae_Latitude	Table S1_DrosoCline.txt	Dryad Digital Repository	doi:10.5061/dryad.8q7s6	http://dx.doi.org/10.5061/dryad.8q7s6	Tirumala	Latitude
Hyderabad_Drosophila ananassae_Latitude	Traits values: standardization	Hyderabad_Drosophila ananassae_Latitude	Table S1_DrosoCline.txt	Dryad Digital Repository	doi:10.5061/dryad.8q7s6	http://dx.doi.org/10.5061/dryad.8q7s6	Hyderabad	Latitude
Nagpur_Drosophila ananassae_Latitude	Traits values: standardization	Nagpur_Drosophila ananassae_Latitude	Table S1_DrosoCline.txt	Dryad Digital Repository	doi:10.5061/dryad.8q7s6	http://dx.doi.org/10.5061/dryad.8q7s6	Nagpur	Latitude
Bhopal_Drosophila ananassae_Latitude	Traits values: standardization	Bhopal_Drosophila ananassae_Latitude	Table S1_DrosoCline.txt	Dryad Digital Repository	doi:10.5061/dryad.8q7s6	http://dx.doi.org/10.5061/dryad.8q7s6	Bhopal	Latitude
Rohtak_Drosophila ananassae_Latitude	Traits values: standardization	Rohtak_Drosophila ananassae_Latitude	Table S1_DrosoCline.txt	Dryad Digital Repository	doi:10.5061/dryad.8q7s6	http://dx.doi.org/10.5061/dryad.8q7s6	Rohtak	Latitude
Jammu_Drosophila ananassae_Latitude	Traits values: standardization	Jammu_Drosophila ananassae_Latitude	Table S1_DrosoCline.txt	Dryad Digital Repository	doi:10.5061/dryad.8q7s6	http://dx.doi.org/10.5061/dryad.8q7s6	Jammu	Latitude
Bengaluru_Drosophila bipectinata_Latitude	Traits values: standardization	Bengaluru_Drosophila bipectinata_Latitude	Table S1_DrosoCline.txt	Dryad Digital Repository	doi:10.5061/dryad.8q7s6	http://dx.doi.org/10.5061/dryad.8q7s6	Bengaluru	Latitude
Hyderabad_Drosophila bipectinata_Latitude	Traits values: standardization	Hyderabad_Drosophila bipectinata_Latitude	Table S1_DrosoCline.txt	Dryad Digital Repository	doi:10.5061/dryad.8q7s6	http://dx.doi.org/10.5061/dryad.8q7s6	Hyderabad	Latitude
Nagpur_Drosophila bipectinata_Latitude	Traits values: standardization	Nagpur_Drosophila bipectinata_Latitude	Table S1_DrosoCline.txt	Dryad Digital Repository	doi:10.5061/dryad.8q7s6	http://dx.doi.org/10.5061/dryad.8q7s6	Nagpur	Latitude
Rohtak_Drosophila bipectinata_Latitude	Traits values: standardization	Rohtak_Drosophila bipectinata_Latitude	Table S1_DrosoCline.txt	Dryad Digital Repository	doi:10.5061/dryad.8q7s6	http://dx.doi.org/10.5061/dryad.8q7s6	Rohtak	Latitude
Kullu_Drosophila bipectinata_Latitude	Traits values: standardization	Kullu_Drosophila bipectinata_Latitude	Table S1_DrosoCline.txt	Dryad Digital Repository	doi:10.5061/dryad.8q7s6	http://dx.doi.org/10.5061/dryad.8q7s6	Kullu	Latitude
Bengaluru_Drosophila repleta_Latitude	Traits values: standardization	Bengaluru_Drosophila repleta_Latitude	Table S1_DrosoCline.txt	Dryad Digital Repository	doi:10.5061/dryad.8q7s6	http://dx.doi.org/10.5061/dryad.8q7s6	Bengaluru	Latitude
Hyderabad_Drosophila repleta_Latitude	Traits values: standardization	Hyderabad_Drosophila repleta_Latitude	Table S1_DrosoCline.txt	Dryad Digital Repository	doi:10.5061/dryad.8q7s6	http://dx.doi.org/10.5061/dryad.8q7s6	Hyderabad	Latitude
Nagpur_Drosophila repleta_Latitude	Traits values: standardization	Nagpur_Drosophila repleta_Latitude	Table S1_DrosoCline.txt	Dryad Digital Repository	doi:10.5061/dryad.8q7s6	http://dx.doi.org/10.5061/dryad.8q7s6	Nagpur	Latitude
Rohtak_Drosophila repleta_Latitude	Traits values: standardization	Rohtak_Drosophila repleta_Latitude	Table S1_DrosoCline.txt	Dryad Digital Repository	doi:10.5061/dryad.8q7s6	http://dx.doi.org/10.5061/dryad.8q7s6	Rohtak	Latitude
Kullu_Drosophila repleta_Latitude	Traits values: standardization	Kullu_Drosophila repleta_Latitude	Table S1_DrosoCline.txt	Dryad Digital Repository	doi:10.5061/dryad.8q7s6	http://dx.doi.org/10.5061/dryad.8q7s6	Kullu	Latitude
Coimbatore_Drosophila nasuta_Latitude	Traits values: standardization	Coimbatore_Drosophila nasuta_Latitude	Table S1_DrosoCline.txt	Dryad Digital Repository	doi:10.5061/dryad.8q7s6	http://dx.doi.org/10.5061/dryad.8q7s6	Coimbatore	Latitude
Anantpur_Drosophila nasuta_Latitude	Traits values: standardization	Anantpur_Drosophila nasuta_Latitude	Table S1_DrosoCline.txt	Dryad Digital Repository	doi:10.5061/dryad.8q7s6	http://dx.doi.org/10.5061/dryad.8q7s6	Anantpur	Latitude
Hyderabad_Drosophila nasuta_Latitude	Traits values: standardization	Hyderabad_Drosophila nasuta_Latitude	Table S1_DrosoCline.txt	Dryad Digital Repository	doi:10.5061/dryad.8q7s6	http://dx.doi.org/10.5061/dryad.8q7s6	Hyderabad	Latitude
Nagpur_Drosophila nasuta_Latitude	Traits values: standardization	Nagpur_Drosophila nasuta_Latitude	Table S1_DrosoCline.txt	Dryad Digital Repository	doi:10.5061/dryad.8q7s6	http://dx.doi.org/10.5061/dryad.8q7s6	Nagpur	Latitude
Jhansi_Drosophila nasuta_Latitude	Traits values: standardization	Jhansi_Drosophila nasuta_Latitude	Table S1_DrosoCline.txt	Dryad Digital Repository	doi:10.5061/dryad.8q7s6	http://dx.doi.org/10.5061/dryad.8q7s6	Jhansi	Latitude
Rohtak_Drosophila nasuta_Latitude	Traits values: standardization	Rohtak_Drosophila nasuta_Latitude	Table S1_DrosoCline.txt	Dryad Digital Repository	doi:10.5061/dryad.8q7s6	http://dx.doi.org/10.5061/dryad.8q7s6	Rohtak	Latitude
Parwanoo_Drosophila nasuta_Latitude	Traits values: standardization	Parwanoo_Drosophila nasuta_Latitude	Table S1_DrosoCline.txt	Dryad Digital Repository	doi:10.5061/dryad.8q7s6	http://dx.doi.org/10.5061/dryad.8q7s6	Parwanoo	Latitude
Coimbatore_Drosophila immigrans_Latitude	Traits values: standardization	Coimbatore_Drosophila immigrans_Latitude	Table S1_DrosoCline.txt	Dryad Digital Repository	doi:10.5061/dryad.8q7s6	http://dx.doi.org/10.5061/dryad.8q7s6	Coimbatore	Latitude
Anantpur_Drosophila immigrans_Latitude	Traits values: standardization	Anantpur_Drosophila immigrans_Latitude	Table S1_DrosoCline.txt	Dryad Digital Repository	doi:10.5061/dryad.8q7s6	http://dx.doi.org/10.5061/dryad.8q7s6	Anantpur	Latitude
Hyderabad_Drosophila immigrans_Latitude	Traits values: standardization	Hyderabad_Drosophila immigrans_Latitude	Table S1_DrosoCline.txt	Dryad Digital Repository	doi:10.5061/dryad.8q7s6	http://dx.doi.org/10.5061/dryad.8q7s6	Hyderabad	Latitude
Nagpur_Drosophila immigrans_Latitude	Traits values: standardization	Nagpur_Drosophila immigrans_Latitude	Table S1_DrosoCline.txt	Dryad Digital Repository	doi:10.5061/dryad.8q7s6	http://dx.doi.org/10.5061/dryad.8q7s6	Nagpur	Latitude
Jhansi_Drosophila immigrans_Latitude	Traits values: standardization	Jhansi_Drosophila immigrans_Latitude	Table S1_DrosoCline.txt	Dryad Digital Repository	doi:10.5061/dryad.8q7s6	http://dx.doi.org/10.5061/dryad.8q7s6	Jhansi	Latitude
Rohtak_Drosophila immigrans_Latitude	Traits values: standardization	Rohtak_Drosophila immigrans_Latitude	Table S1_DrosoCline.txt	Dryad Digital Repository	doi:10.5061/dryad.8q7s6	http://dx.doi.org/10.5061/dryad.8q7s6	Rohtak	Latitude
Parwanoo_Drosophila immigrans_Latitude	Traits values: standardization	Parwanoo_Drosophila immigrans_Latitude	Table S1_DrosoCline.txt	Dryad Digital Repository	doi:10.5061/dryad.8q7s6	http://dx.doi.org/10.5061/dryad.8q7s6	Parwanoo	Latitude
Kanyakumari_Drosophila melanogaster_Latitude	Traits values: standardization	Kanyakumari_Drosophila melanogaster_Latitude	Table S1_DrosoCline.txt	Dryad Digital Repository	doi:10.5061/dryad.8q7s6	http://dx.doi.org/10.5061/dryad.8q7s6	Kanyakumari	Latitude
Madurai_Drosophila melanogaster_Latitude	Traits values: standardization	Madurai_Drosophila melanogaster_Latitude	Table S1_DrosoCline.txt	Dryad Digital Repository	doi:10.5061/dryad.8q7s6	http://dx.doi.org/10.5061/dryad.8q7s6	Madurai	Latitude
Bengaluru_Drosophila melanogaster_Latitude	Traits values: standardization	Bengaluru_Drosophila melanogaster_Latitude	Table S1_DrosoCline.txt	Dryad Digital Repository	doi:10.5061/dryad.8q7s6	http://dx.doi.org/10.5061/dryad.8q7s6	Bengaluru	Latitude
Anantpur_Drosophila melanogaster_Latitude	Traits values: standardization	Anantpur_Drosophila melanogaster_Latitude	Table S1_DrosoCline.txt	Dryad Digital Repository	doi:10.5061/dryad.8q7s6	http://dx.doi.org/10.5061/dryad.8q7s6	Anantpur	Latitude
Pune_Drosophila melanogaster_Latitude	Traits values: standardization	Pune_Drosophila melanogaster_Latitude	Table S1_DrosoCline.txt	Dryad Digital Repository	doi:10.5061/dryad.8q7s6	http://dx.doi.org/10.5061/dryad.8q7s6	Pune	Latitude
Jhansi_Drosophila melanogaster_Latitude	Traits values: standardization	Jhansi_Drosophila melanogaster_Latitude	Table S1_DrosoCline.txt	Dryad Digital Repository	doi:10.5061/dryad.8q7s6	http://dx.doi.org/10.5061/dryad.8q7s6	Jhansi	Latitude
Gorakhpur_Drosophila melanogaster_Latitude	Traits values: standardization	Gorakhpur_Drosophila melanogaster_Latitude	Table S1_DrosoCline.txt	Dryad Digital Repository	doi:10.5061/dryad.8q7s6	http://dx.doi.org/10.5061/dryad.8q7s6	Gorakhpur	Latitude
Kalka_Drosophila melanogaster_Latitude	Traits values: standardization	Kalka_Drosophila melanogaster_Latitude	Table S1_DrosoCline.txt	Dryad Digital Repository	doi:10.5061/dryad.8q7s6	http://dx.doi.org/10.5061/dryad.8q7s6	Kalka	Latitude
Dharamshala_Drosophila melanogaster_Latitude	Traits values: standardization	Dharamshala_Drosophila melanogaster_Latitude	Table S1_DrosoCline.txt	Dryad Digital Repository	doi:10.5061/dryad.8q7s6	http://dx.doi.org/10.5061/dryad.8q7s6	Dharamshala	Latitude
Kanyakumari_Drosophila ananassae_Latitude	Traits values: standardization	Kanyakumari_Drosophila ananassae_Latitude	Table S1_DrosoCline.txt	Dryad Digital Repository	doi:10.5061/dryad.8q7s6	http://dx.doi.org/10.5061/dryad.8q7s6	Kanyakumari	Latitude
Madurai_Drosophila ananassae_Latitude	Traits values: standardization	Madurai_Drosophila ananassae_Latitude	Table S1_DrosoCline.txt	Dryad Digital Repository	doi:10.5061/dryad.8q7s6	http://dx.doi.org/10.5061/dryad.8q7s6	Madurai	Latitude
Bengaluru_Drosophila ananassae_Latitude	Traits values: standardization	Bengaluru_Drosophila ananassae_Latitude	Table S1_DrosoCline.txt	Dryad Digital Repository	doi:10.5061/dryad.8q7s6	http://dx.doi.org/10.5061/dryad.8q7s6	Bengaluru	Latitude
Anantpur_Drosophila ananassae_Latitude	Traits values: standardization	Anantpur_Drosophila ananassae_Latitude	Table S1_DrosoCline.txt	Dryad Digital Repository	doi:10.5061/dryad.8q7s6	http://dx.doi.org/10.5061/dryad.8q7s6	Anantpur	Latitude
Pune_Drosophila ananassae_Latitude	Traits values: standardization	Pune_Drosophila ananassae_Latitude	Table S1_DrosoCline.txt	Dryad Digital Repository	doi:10.5061/dryad.8q7s6	http://dx.doi.org/10.5061/dryad.8q7s6	Pune	Latitude
Jhansi_Drosophila ananassae_Latitude	Traits values: standardization	Jhansi_Drosophila ananassae_Latitude	Table S1_DrosoCline.txt	Dryad Digital Repository	doi:10.5061/dryad.8q7s6	http://dx.doi.org/10.5061/dryad.8q7s6	Jhansi	Latitude
Gorakhpur_Drosophila ananassae_Latitude	Traits values: standardization	Gorakhpur_Drosophila ananassae_Latitude	Table S1_DrosoCline.txt	Dryad Digital Repository	doi:10.5061/dryad.8q7s6	http://dx.doi.org/10.5061/dryad.8q7s6	Gorakhpur	Latitude
Kalka_Drosophila ananassae_Latitude	Traits values: standardization	Kalka_Drosophila ananassae_Latitude	Table S1_DrosoCline.txt	Dryad Digital Repository	doi:10.5061/dryad.8q7s6	http://dx.doi.org/10.5061/dryad.8q7s6	Kalka	Latitude
Dharamshala_Drosophila ananassae_Latitude	Traits values: standardization	Dharamshala_Drosophila ananassae_Latitude	Table S1_DrosoCline.txt	Dryad Digital Repository	doi:10.5061/dryad.8q7s6	http://dx.doi.org/10.5061/dryad.8q7s6	Dharamshala	Latitude
Ernakulum_Drosophila melanogaster_Latitude	Traits values: standardization	Ernakulum_Drosophila melanogaster_Latitude	Table S1_DrosoCline.txt	Dryad Digital Repository	doi:10.5061/dryad.8q7s6	http://dx.doi.org/10.5061/dryad.8q7s6	Ernakulum	Latitude
Chennai_Drosophila melanogaster_Latitude	Traits values: standardization	Chennai_Drosophila melanogaster_Latitude	Table S1_DrosoCline.txt	Dryad Digital Repository	doi:10.5061/dryad.8q7s6	http://dx.doi.org/10.5061/dryad.8q7s6	Chennai	Latitude
Indore_Drosophila melanogaster_Latitude	Traits values: standardization	Indore_Drosophila melanogaster_Latitude	Table S1_DrosoCline.txt	Dryad Digital Repository	doi:10.5061/dryad.8q7s6	http://dx.doi.org/10.5061/dryad.8q7s6	Indore	Latitude
Kozhikode_Drosophila melanogaster_Latitude	Traits values: standardization	Kozhikode_Drosophila melanogaster_Latitude	Table S1_DrosoCline.txt	Dryad Digital Repository	doi:10.5061/dryad.8q7s6	http://dx.doi.org/10.5061/dryad.8q7s6	Kozhikode	Latitude
Ratnagiri_Drosophila melanogaster_Latitude	Traits values: standardization	Ratnagiri_Drosophila melanogaster_Latitude	Table S1_DrosoCline.txt	Dryad Digital Repository	doi:10.5061/dryad.8q7s6	http://dx.doi.org/10.5061/dryad.8q7s6	Ratnagiri	Latitude
Deesa_Drosophila melanogaster_Latitude	Traits values: standardization	Deesa_Drosophila melanogaster_Latitude	Table S1_DrosoCline.txt	Dryad Digital Repository	doi:10.5061/dryad.8q7s6	http://dx.doi.org/10.5061/dryad.8q7s6	Deesa	Latitude
Bareilly_Drosophila melanogaster_Latitude	Traits values: standardization	Bareilly_Drosophila melanogaster_Latitude	Table S1_DrosoCline.txt	Dryad Digital Repository	doi:10.5061/dryad.8q7s6	http://dx.doi.org/10.5061/dryad.8q7s6	Bareilly	Latitude
Chandigarh_Drosophila melanogaster_Latitude	Traits values: standardization	Chandigarh_Drosophila melanogaster_Latitude	Table S1_DrosoCline.txt	Dryad Digital Repository	doi:10.5061/dryad.8q7s6	http://dx.doi.org/10.5061/dryad.8q7s6	Chandigarh	Latitude
Bengaluru_Drosophila kikkawai_Latitude	Traits values: standardization	Bengaluru_Drosophila kikkawai_Latitude	Table S1_DrosoCline.txt	Dryad Digital Repository	doi:10.5061/dryad.8q7s6	http://dx.doi.org/10.5061/dryad.8q7s6	Bengaluru	Latitude
Agra_Drosophila kikkawai_Latitude	Traits values: standardization	Agra_Drosophila kikkawai_Latitude	Table S1_DrosoCline.txt	Dryad Digital Repository	doi:10.5061/dryad.8q7s6	http://dx.doi.org/10.5061/dryad.8q7s6	Agra	Latitude
Solan_Drosophila kikkawai_Latitude	Traits values: standardization	Solan_Drosophila kikkawai_Latitude	Table S1_DrosoCline.txt	Dryad Digital Repository	doi:10.5061/dryad.8q7s6	http://dx.doi.org/10.5061/dryad.8q7s6	Solan	Latitude
Shimla_Drosophila kikkawai_Latitude	Traits values: standardization	Shimla_Drosophila kikkawai_Latitude	Table S1_DrosoCline.txt	Dryad Digital Repository	doi:10.5061/dryad.8q7s6	http://dx.doi.org/10.5061/dryad.8q7s6	Shimla	Latitude
Thiruvananthapuram_Drosophila melanogaster_Latitude	Traits values: standardization	Thiruvananthapuram_Drosophila melanogaster_Latitude	Table S1_DrosoCline.txt	Dryad Digital Repository	doi:10.5061/dryad.8q7s6	http://dx.doi.org/10.5061/dryad.8q7s6	Thiruvananthapuram	Latitude
Kochi_Drosophila melanogaster_Latitude	Traits values: standardization	Kochi_Drosophila melanogaster_Latitude	Table S1_DrosoCline.txt	Dryad Digital Repository	doi:10.5061/dryad.8q7s6	http://dx.doi.org/10.5061/dryad.8q7s6	Kochi	Latitude
Warangal_Drosophila melanogaster_Latitude	Traits values: standardization	Warangal_Drosophila melanogaster_Latitude	Table S1_DrosoCline.txt	Dryad Digital Repository	doi:10.5061/dryad.8q7s6	http://dx.doi.org/10.5061/dryad.8q7s6	Warangal	Latitude
Wardha_Drosophila melanogaster_Latitude	Traits values: standardization	Wardha_Drosophila melanogaster_Latitude	Table S1_DrosoCline.txt	Dryad Digital Repository	doi:10.5061/dryad.8q7s6	http://dx.doi.org/10.5061/dryad.8q7s6	Wardha	Latitude
Jaipur_Drosophila melanogaster_Latitude	Traits values: standardization	Jaipur_Drosophila melanogaster_Latitude	Table S1_DrosoCline.txt	Dryad Digital Repository	doi:10.5061/dryad.8q7s6	http://dx.doi.org/10.5061/dryad.8q7s6	Jaipur	Latitude
Delhi_Drosophila melanogaster_Latitude	Traits values: standardization	Delhi_Drosophila melanogaster_Latitude	Table S1_DrosoCline.txt	Dryad Digital Repository	doi:10.5061/dryad.8q7s6	http://dx.doi.org/10.5061/dryad.8q7s6	Delhi	Latitude
Udhampur_Drosophila melanogaster_Latitude	Traits values: standardization	Udhampur_Drosophila melanogaster_Latitude	Table S1_DrosoCline.txt	Dryad Digital Repository	doi:10.5061/dryad.8q7s6	http://dx.doi.org/10.5061/dryad.8q7s6	Udhampur	Latitude
Saharanpur_Drosophila melanogaster_Latitude	Traits values: standardization	Saharanpur_Drosophila melanogaster_Latitude	Table S1_DrosoCline.txt	Dryad Digital Repository	doi:10.5061/dryad.8q7s6	http://dx.doi.org/10.5061/dryad.8q7s6	Saharanpur	Latitude
Dalhousie_Drosophila melanogaster_Latitude	Traits values: standardization	Dalhousie_Drosophila melanogaster_Latitude	Table S1_DrosoCline.txt	Dryad Digital Repository	doi:10.5061/dryad.8q7s6	http://dx.doi.org/10.5061/dryad.8q7s6	Dalhousie	Latitude
Dehradun_Drosophila melanogaster_Latitude	Traits values: standardization	Dehradun_Drosophila melanogaster_Latitude	Table S1_DrosoCline.txt	Dryad Digital Repository	doi:10.5061/dryad.8q7s6	http://dx.doi.org/10.5061/dryad.8q7s6	Dehradun	Latitude
